# Supplementary material for: (2E)-1-(3-Bromo­phen­yl)-3-(4,5-dimeth­oxy-2-nitro­phen­yl)prop-2-en-1-one
Source: Acta Crystallogr Sect E Struct Rep Online. 2010 Oct 23;66(Pt 11):o2936–7. doi: 10.1107/S1600536810041292 (PMC3009291; doi:10.1107/S1600536810041292)
Supplement: Supplementary file 2 [file e-66-o2936-Isup2.hkl]

# 
# h,k,l, Fc-squared, Fo-squared, sigma(Fo-squared) and status flag 
# 
data_I
_shelx_title ' hsy323a in P2(1)2(1)2(1)' 
_shelx_refln_list_code          4 
_shelx_F_calc_maximum      239.67 
_exptl_crystal_F_000       792.00 
_reflns_d_resolution_high  0.8016 
 
loop_ 
 _symmetry_equiv_pos_as_xyz 
 'x, y, z' 
 '-x+1/2, -y, z+1/2' 
 '-x, y+1/2, -z+1/2' 
 'x+1/2, -y+1/2, -z' 
 
_cell_length_a     6.8547 
_cell_length_b     8.3205 
_cell_length_c    27.1509 
_cell_angle_alpha  90.000 
_cell_angle_beta   90.000 
_cell_angle_gamma  90.000 
 
_shelx_F_squared_multiplier     1.000 
 
loop_ 
 _refln_index_h 
 _refln_index_k 
 _refln_index_l 
 _refln_F_squared_calc 
 _refln_F_squared_meas 
 _refln_F_squared_sigma 
 _refln_observed_status 
   2   0   0    30825.41    30718.77    113.82 o 
   4   0   0    16016.59    16146.78     85.29 o 
   6   0   0     8399.10     7762.26     33.93 o 
   8   0   0       13.58       16.62      7.20 o 
   1   1   0     1304.85     1228.85      7.02 o 
   2   1   0     1022.07     1068.91     19.75 o 
   3   1   0     3285.69     3079.84     18.23 o 
   4   1   0     2402.52     2420.62     31.57 o 
   5   1   0       11.99       11.86      1.92 o 
   6   1   0     1555.69     1407.60     16.57 o 
   7   1   0      354.10      406.20     13.02 o 
   8   1   0        2.03       17.13      5.54 o 
   0   2   0     3429.72     3986.33     88.90 o 
   1   2   0     7120.04     7704.20     28.19 o 
   2   2   0     3525.40     3837.32     40.05 o 
   3   2   0      151.84      159.72      6.96 o 
   4   2   0     3394.26     3203.43     28.91 o 
   5   2   0     1064.66     1045.57     23.60 o 
   6   2   0     1484.23     1471.54     21.76 o 
   7   2   0      248.82      253.53      7.34 o 
   8   2   0       15.65       32.21      3.52 o 
   1   3   0     2169.36     2354.41     21.60 o 
   2   3   0     5124.35     5707.11     41.54 o 
   3   3   0      959.59     1072.49     23.81 o 
   4   3   0      925.09      847.95     21.32 o 
   5   3   0      477.79      479.97     13.83 o 
   6   3   0      424.88      462.08      7.44 o 
   7   3   0       74.97       90.50      3.99 o 
   8   3   0      115.13       76.99      4.98 o 
   0   4   0     1781.17     1813.90     22.71 o 
   1   4   0     3377.18     3428.93    120.19 o 
   2   4   0      204.77      201.42     11.35 o 
   3   4   0       27.59       25.41      5.74 o 
   4   4   0       26.12       19.63      5.08 o 
   5   4   0     1351.38     1352.48     12.77 o 
   6   4   0      261.01      278.38      8.00 o 
   7   4   0      151.70      122.85     18.55 o 
   1   5   0      311.60      360.70     24.37 o 
   2   5   0     1701.57     1275.36    103.02 o 
   3   5   0       72.37      106.62      5.72 o 
   4   5   0      462.62      429.19      8.47 o 
   5   5   0      187.48      180.22      7.63 o 
   6   5   0       53.33       59.48      5.92 o 
   7   5   0        2.63        9.29      3.31 o 
   0   6   0      406.66      401.31     36.28 o 
   1   6   0     3297.78     3351.16     85.25 o 
   2   6   0      104.43       70.22      8.07 o 
   3   6   0      716.49      666.04     10.94 o 
   4   6   0      223.74      235.66      8.02 o 
   5   6   0     4306.22     4692.02    197.70 o 
   6   6   0       53.91       68.23      5.44 o 
   1   7   0       91.10       87.84      6.85 o 
   2   7   0     2353.96     2395.20     19.94 o 
   3   7   0     2027.46     2135.01     17.61 o 
   4   7   0     1207.18     1409.78     27.69 o 
   5   7   0      163.40      228.85      6.45 o 
   6   7   0      153.51      139.65      3.92 o 
   0   8   0     1469.73     1309.89     21.05 o 
   1   8   0     1394.85     1221.04     19.94 o 
   2   8   0       68.40       64.42      4.00 o 
   3   8   0      124.89      116.26      7.20 o 
   4   8   0      233.59      253.38      8.31 o 
   5   8   0      226.99      250.12      3.66 o 
   1   9   0      807.12      737.91     11.08 o 
   2   9   0      182.81      218.75     15.35 o 
   3   9   0      886.30      962.16     18.83 o 
   4   9   0       89.32       98.03      4.98 o 
   0  10   0      114.65      131.82      6.65 o 
   1  10   0        1.02        0.55      3.31 o 
   1   0   1     3329.32     3587.51     51.07 o 
   2   0   1    57443.91    53867.12    613.71 o 
   3   0   1      771.28      765.43     25.47 o 
   4   0   1     4735.25     4966.62     35.72 o 
   5   0   1     3699.97     3381.97     88.36 o 
   6   0   1      116.16      184.76     23.55 o 
   7   0   1      217.83      251.84      4.68 o 
   8   0   1      174.76      158.50      6.27 o 
  -8   1   1     1500.56     1937.97     20.49 o 
  -7   1   1       59.77       64.88      5.20 o 
  -6   1   1     1308.44     1230.90     22.15 o 
  -5   1   1      209.76      217.59      7.53 o 
  -4   1   1     6362.76     6340.86     45.73 o 
  -3   1   1     1044.85     1126.06     16.47 o 
  -2   1   1    45471.21    44434.32    513.09 o 
  -1   1   1     1007.60     1217.92     40.16 o 
   0   1   1      134.28      147.49      2.44 o 
   1   1   1      925.21     1096.40     19.74 o 
   2   1   1    47025.66    45201.52    427.67 o 
   3   1   1     1009.34     1131.39     30.58 o 
   4   1   1     6468.91     6162.01     57.90 o 
   5   1   1      213.97      218.75      5.75 o 
   6   1   1     1380.26     1282.71     30.51 o 
   7   1   1       51.68       57.20      6.49 o 
   8   1   1     1583.09     1940.18     20.49 o 
  -8   2   1      150.73      184.15     15.73 o 
  -7   2   1      179.07      189.66      7.38 o 
  -6   2   1      306.70      299.05      5.15 o 
  -5   2   1      823.47      786.11     16.17 o 
  -4   2   1     1095.34      964.02     16.79 o 
  -3   2   1     1271.87     1361.32     68.91 o 
  -2   2   1     1533.29     1654.13      9.87 o 
  -1   2   1     4010.94     4334.14     11.64 o 
   0   2   1    14959.02    15722.08     52.06 o 
   1   2   1     4093.73     4322.26     20.95 o 
   2   2   1     1562.34     1629.34     17.11 o 
   3   2   1     1187.80     1288.42     46.84 o 
   4   2   1     1117.37     1003.10     17.57 o 
   5   2   1      782.12      756.27     15.91 o 
   6   2   1      274.87      268.81      8.44 o 
   7   2   1      179.25      184.83     12.18 o 
   8   2   1      152.10      191.41     15.72 o 
  -8   3   1      149.99       91.39      5.54 o 
  -7   3   1      269.77      314.72      9.43 o 
  -6   3   1       35.50       28.55      3.54 o 
  -5   3   1       22.03       23.41      3.50 o 
  -4   3   1     1169.31     1197.45     28.80 o 
  -3   3   1     1763.81     1928.70    124.95 o 
  -2   3   1     2482.31     2857.06     68.99 o 
  -1   3   1      871.04      917.38     42.65 o 
   0   3   1      437.04      413.63      9.97 o 
   1   3   1      924.60      876.80     41.97 o 
   2   3   1     2422.40     2840.34     44.37 o 
   3   3   1     1960.87     1958.44     89.21 o 
   4   3   1     1258.26     1226.25     27.69 o 
   5   3   1       22.36       22.64      2.84 o 
   6   3   1       43.36       33.32      3.59 o 
   7   3   1      289.51      327.02      5.84 o 
   8   3   1      172.56      106.90      5.54 o 
  -7   4   1        2.86        0.55      3.92 o 
  -6   4   1      584.97      674.89     17.63 o 
  -5   4   1      356.12      377.21      7.48 o 
  -4   4   1     1041.28     1035.92     28.72 o 
  -3   4   1     1039.06     1075.75     39.59 o 
  -2   4   1      592.71      624.51     43.92 o 
  -1   4   1       77.78       97.95      9.97 o 
   0   4   1     4817.98     5320.93     73.11 o 
   1   4   1      120.37      149.02      9.78 o 
   2   4   1      612.88      585.83     50.36 o 
   3   4   1     1042.12     1050.74     61.76 o 
   4   4   1     1056.64     1053.19     35.26 o 
   5   4   1      339.56      340.72      6.66 o 
   6   4   1      615.55      679.18     21.39 o 
   7   4   1        3.20        2.44      3.10 o 
  -7   5   1      539.48      588.58      8.86 o 
  -6   5   1       50.32       49.88      7.83 o 
  -5   5   1       69.30       61.30      4.72 o 
  -4   5   1      149.74      137.72      5.36 o 
  -3   5   1     5194.05     4820.84     70.99 o 
  -2   5   1      284.93      309.99     46.80 o 
  -1   5   1     2855.96     2800.52     50.12 o 
   0   5   1      562.26      640.83      9.92 o 
   1   5   1     2905.34     2981.63     51.23 o 
   2   5   1      287.66      266.85     50.96 o 
   3   5   1     5173.31     5059.09    146.38 o 
   4   5   1      147.38      146.27      7.19 o 
   5   5   1       68.87       65.85      7.43 o 
   6   5   1       49.59       46.85      7.91 o 
  -6   6   1      477.40      622.64     49.64 o 
  -5   6   1      543.55      597.19     22.14 o 
  -4   6   1      983.96      983.07     31.99 o 
  -3   6   1      575.02      614.79     14.40 o 
  -2   6   1      900.86      877.04     15.98 o 
  -1   6   1     1485.45     1552.05     44.19 o 
   0   6   1     6355.34     6737.61     32.62 o 
   1   6   1     1473.89     1547.61     72.07 o 
   2   6   1      984.91      925.44     17.75 o 
   3   6   1      597.81      635.12     14.79 o 
   4   6   1      939.61      935.67     21.23 o 
   5   6   1      538.35      588.43     28.86 o 
   6   6   1      498.25      627.09     50.44 o 
  -6   7   1      211.15      238.16      6.09 o 
  -5   7   1      141.98      183.74     17.66 o 
  -4   7   1       13.82       27.77      4.45 o 
  -3   7   1     4241.91     4382.13    112.67 o 
  -2   7   1      492.98      510.98     13.26 o 
  -1   7   1     1908.11     1812.30     13.47 o 
   0   7   1      176.64      147.98      6.42 o 
   1   7   1     1892.01     1872.05     49.09 o 
   2   7   1      505.96      526.74     17.10 o 
   3   7   1     4134.55     4350.36    118.85 o 
   4   7   1        6.59       17.64      4.21 o 
   5   7   1      143.67      174.42     12.15 o 
   6   7   1      229.99      238.41      6.32 o 
  -5   8   1      747.58      891.80     18.13 o 
  -4   8   1      212.45      236.51     11.62 o 
  -3   8   1      348.65      341.29     24.70 o 
  -2   8   1       92.32       84.82      5.11 o 
  -1   8   1      981.03      960.76     31.55 o 
   0   8   1      463.17      441.25      9.59 o 
   1   8   1      890.64      831.39      9.19 o 
   2   8   1       98.94       90.97      3.77 o 
   3   8   1      356.45      351.74     28.86 o 
   4   8   1      193.09      214.03      7.91 o 
   5   8   1      727.99      836.05     21.32 o 
  -4   9   1      267.93      298.53      6.65 o 
  -3   9   1       75.53       87.32      3.94 o 
  -2   9   1      586.14      646.24     37.09 o 
  -1   9   1      102.62       77.27      5.82 o 
   0   9   1        2.63        3.56      4.49 o 
   1   9   1       85.70       64.19      9.69 o 
   2   9   1      619.74      623.93     32.18 o 
   3   9   1       93.85      101.44      8.60 o 
   4   9   1      265.29      307.91      4.98 o 
  -1  10   1      411.42      482.42      8.86 o 
   0  10   1       78.15       67.59      6.09 o 
   1  10   1      418.82      479.76      9.97 o 
   1   0   2      544.24      537.84      5.10 o 
   2   0   2     7749.67     7406.84     41.25 o 
   3   0   2        9.43        3.29      1.96 o 
   4   0   2     1588.42     1430.16    112.16 o 
   5   0   2        1.92        9.88      2.13 o 
   6   0   2     1294.92     1244.73     14.70 o 
   7   0   2      125.99      108.03      3.67 o 
   8   0   2        0.67       -1.38      4.71 o 
  -8   1   2      353.16      466.35     11.08 o 
  -7   1   2      599.86      666.30      9.97 o 
  -6   1   2      812.69      756.16     11.67 o 
  -5   1   2      298.61      278.87      8.75 o 
  -4   1   2     4388.97     4346.41     90.66 o 
  -3   1   2     7824.52     7736.78    208.24 o 
  -2   1   2     2964.41     3061.55     52.02 o 
  -1   1   2     6413.70     6866.69     31.30 o 
   0   1   2    10353.61    11244.80    381.06 o 
   1   1   2     6317.18     6444.87     32.61 o 
   2   1   2     3044.08     3087.99     76.29 o 
   3   1   2     7561.18     7544.01    243.99 o 
   4   1   2     4211.00     4258.82     77.26 o 
   5   1   2      307.80      288.94      7.13 o 
   6   1   2      849.43      803.94     22.06 o 
   7   1   2      600.38      675.16     14.95 o 
   8   1   2      348.78      441.98     11.08 o 
  -8   2   2       69.36       94.62     13.21 o 
  -7   2   2      132.63      140.28     12.96 o 
  -6   2   2     1320.79     1322.92     11.72 o 
  -5   2   2      420.92      387.90      7.83 o 
  -4   2   2     1318.86     1207.41     18.36 o 
  -3   2   2      567.69      628.71      9.81 o 
  -2   2   2      408.99      404.98      8.15 o 
  -1   2   2      233.14      299.14     10.57 o 
   0   2   2    24282.28    26205.24     78.37 o 
   1   2   2      378.53      487.54     10.74 o 
   2   2   2      504.12      494.94     10.47 o 
   3   2   2      538.35      613.20      9.83 o 
   4   2   2     1331.90     1210.19     25.48 o 
   5   2   2      461.04      424.80     11.28 o 
   6   2   2     1397.13     1401.33     17.41 o 
   7   2   2      160.48      152.92     10.82 o 
   8   2   2       71.28       87.87      8.83 o 
  -8   3   2      202.89      217.96     33.23 o 
  -7   3   2      157.38      190.20      6.60 o 
  -6   3   2       40.53       37.52      3.59 o 
  -5   3   2      157.07      154.17      3.97 o 
  -4   3   2     1236.22     1097.14     18.80 o 
  -3   3   2     1963.33     1868.41     24.65 o 
  -2   3   2     3297.44     3498.49    101.13 o 
  -1   3   2     1647.48     1885.05     87.02 o 
   0   3   2       19.98       22.75      3.92 o 
   1   3   2     1849.86     1834.83    118.43 o 
   2   3   2     3350.75     3585.49     75.79 o 
   3   3   2     1971.87     1939.47     23.07 o 
   4   3   2     1275.14     1153.99     20.10 o 
   5   3   2      141.60      128.05      6.69 o 
   6   3   2       32.55       30.86      3.65 o 
   7   3   2      143.83      168.61      7.67 o 
  -7   4   2      179.04      147.70     22.93 o 
  -6   4   2      117.29      140.63      8.01 o 
  -5   4   2     1837.85     1892.17     27.87 o 
  -4   4   2      286.68      291.80      9.19 o 
  -3   4   2      300.36      308.47     10.83 o 
  -2   4   2      645.89      628.03     34.08 o 
  -1   4   2     5767.46     6092.40    234.84 o 
   0   4   2     2068.63     2502.15     87.06 o 
   1   4   2     5720.09     5918.24    190.29 o 
   2   4   2      653.52      591.55     38.24 o 
   3   4   2      284.49      275.06     10.89 o 
   4   4   2      282.86      276.98      9.25 o 
   5   4   2     1677.35     1698.54     39.89 o 
   6   4   2      106.16      115.67      6.18 o 
   7   4   2      156.64      109.34     31.65 o 
  -7   5   2       58.74       62.28      3.71 o 
  -6   5   2      225.04      225.59     25.66 o 
  -5   5   2       10.40        7.88      4.03 o 
  -4   5   2     1313.29     1286.00     23.26 o 
  -3   5   2      411.75      407.46     22.15 o 
  -2   5   2     4170.25     3893.11     45.42 o 
  -1   5   2      465.18      445.88     11.73 o 
   0   5   2      141.33      105.48      4.62 o 
   1   5   2      446.38      464.05     12.46 o 
   2   5   2     4203.92     4105.79     47.08 o 
   3   5   2      405.04      424.67     19.48 o 
   4   5   2     1305.60     1270.04     14.26 o 
   5   5   2       12.45       11.72      4.14 o 
   6   5   2      233.93      224.11     30.52 o 
   7   5   2       60.88       61.32      4.15 o 
  -6   6   2       61.78       60.92      6.92 o 
  -5   6   2     1200.11     1317.52     67.23 o 
  -4   6   2       99.45      105.69      5.63 o 
  -3   6   2      890.09      830.58     45.97 o 
  -2   6   2      234.37      228.10      6.13 o 
  -1   6   2     2319.84     2341.88     36.58 o 
   0   6   2      188.13      242.30      7.51 o 
   1   6   2     2433.25     2542.08     64.32 o 
   2   6   2      233.16      230.74      9.77 o 
   3   6   2      836.00      823.32     18.60 o 
   4   6   2       87.98       97.63      6.43 o 
   5   6   2     1064.86     1181.99     61.72 o 
   6   6   2       59.88       59.18      3.92 o 
  -6   7   2       47.63       55.72      7.75 o 
  -5   7   2      445.87      501.55     33.09 o 
  -4   7   2      273.37      308.56     11.87 o 
  -3   7   2     1742.04     1839.28     33.83 o 
  -2   7   2     1430.90     1354.64     29.82 o 
  -1   7   2     4335.51     4276.65     79.86 o 
   0   7   2       54.15       60.34      5.21 o 
   1   7   2     4556.41     4469.28    100.69 o 
   2   7   2     1499.77     1378.44     29.93 o 
   3   7   2     1724.97     1828.46     68.57 o 
   4   7   2      336.00      383.61     17.67 o 
   5   7   2      432.83      488.64     23.90 o 
   6   7   2       48.07       45.17      3.31 o 
  -5   8   2      528.17      629.74      8.31 o 
  -4   8   2      237.44      272.35     14.27 o 
  -3   8   2       57.10       57.23      9.23 o 
  -2   8   2      245.96      239.66      7.01 o 
  -1   8   2      657.85      646.74     18.63 o 
   0   8   2      639.14      602.73     10.76 o 
   1   8   2      698.25      639.78     10.76 o 
   2   8   2      265.15      251.27      7.61 o 
   3   8   2       62.32       62.75      8.13 o 
   4   8   2      251.88      291.10     12.98 o 
   5   8   2      587.07      645.84     15.51 o 
  -4   9   2       77.65       86.96      4.98 o 
  -3   9   2      490.53      577.76     18.12 o 
  -2   9   2       69.94       68.16      9.83 o 
  -1   9   2      209.42      177.19      9.97 o 
   0   9   2        1.42        5.54      4.31 o 
   1   9   2      172.24      173.54     11.91 o 
   2   9   2       56.22       40.72      5.16 o 
   3   9   2      488.13      530.73     19.55 o 
   4   9   2       73.07       81.43      6.92 o 
  -1  10   2        7.57        2.77      3.13 o 
   0  10   2      563.99      579.76     13.02 o 
   1  10   2        7.84        3.60      3.13 o 
   2  10   2       49.10       57.60      3.88 o 
   1   0   3     6629.85     6520.81    138.47 o 
   2   0   3     4351.66     4786.72     24.10 o 
   3   0   3     2058.15     2178.04     42.06 o 
   4   0   3     2129.14     2128.11     27.42 o 
   5   0   3     1328.27     1138.37     36.76 o 
   6   0   3       69.22       72.07      6.94 o 
   7   0   3       60.36       62.45      3.59 o 
   8   0   3       27.59       27.34      5.09 o 
  -8   1   3      168.82      272.50      8.86 o 
  -7   1   3        9.71       19.43      3.23 o 
  -6   1   3       69.21       73.98      3.72 o 
  -5   1   3       32.18       31.24      2.11 o 
  -4   1   3     3008.75     2796.56    104.41 o 
  -3   1   3      699.04      665.58      6.81 o 
  -2   1   3     3996.56     3764.90     80.42 o 
  -1   1   3     2108.00     2297.63     23.27 o 
   0   1   3     2227.08     2552.61    128.22 o 
   1   1   3     2277.43     2254.70     76.78 o 
   2   1   3     3898.22     3527.62     47.37 o 
   3   1   3      744.72      727.59     13.89 o 
   4   1   3     3378.85     2979.28    203.82 o 
   5   1   3       41.97       42.16      2.09 o 
   6   1   3       42.84       43.45      3.31 o 
   7   1   3       11.72       17.91      3.61 o 
   8   1   3      220.18      288.62      6.45 o 
  -7   2   3       83.02      104.20      4.36 o 
  -6   2   3      872.69      861.69     13.46 o 
  -5   2   3     2522.02     2513.39     62.44 o 
  -4   2   3      893.73      850.85     32.53 o 
  -3   2   3     1538.40     1785.27     66.15 o 
  -2   2   3      340.25      383.69     11.55 o 
  -1   2   3     7008.24     7600.98    112.08 o 
   0   2   3     4168.25     4582.31     48.85 o 
   1   2   3     6933.79     7506.47    186.28 o 
   2   2   3      285.06      319.31      5.84 o 
   3   2   3     1607.26     1830.30     41.75 o 
   4   2   3      926.72      832.62     50.68 o 
   5   2   3     2535.71     2491.28     40.46 o 
   6   2   3      864.25      895.29     18.39 o 
   7   2   3       75.72       81.17      5.95 o 
   8   2   3       97.65      115.56      4.71 o 
  -8   3   3      134.00      158.40      8.58 o 
  -7   3   3      325.08      387.38      6.03 o 
  -6   3   3       29.18       32.63      3.24 o 
  -5   3   3      260.46      249.47      7.61 o 
  -4   3   3     1318.08     1154.86     40.16 o 
  -3   3   3     4430.90     4206.39     37.39 o 
  -2   3   3     2715.42     2966.61     87.06 o 
  -1   3   3     2972.91     3027.62     20.88 o 
   0   3   3       86.49       87.76      3.46 o 
   1   3   3     2934.61     3051.20     42.37 o 
   2   3   3     2848.61     3033.07    127.96 o 
   3   3   3     4406.90     4233.29     76.21 o 
   4   3   3     1264.77     1100.92     38.77 o 
   5   3   3      281.34      268.21     14.54 o 
   6   3   3       33.96       29.77      3.60 o 
   7   3   3      316.10      347.41     13.44 o 
  -7   4   3      114.89       90.66     11.45 o 
  -6   4   3      689.37      695.59     20.54 o 
  -5   4   3       49.37       59.18      3.44 o 
  -4   4   3     1132.90     1141.88     24.14 o 
  -3   4   3      246.21      255.28      8.28 o 
  -2   4   3      396.69      329.45     21.03 o 
  -1   4   3     1464.82     1536.97     26.59 o 
   0   4   3     3351.76     3136.23     87.94 o 
   1   4   3     1327.14     1568.74     21.05 o 
   2   4   3      355.37      281.42     27.92 o 
   3   4   3      268.84      238.39     10.26 o 
   4   4   3     1180.38     1170.08     30.22 o 
   5   4   3       72.79       75.86      4.70 o 
   6   4   3      692.20      676.51     33.88 o 
   7   4   3      111.71       70.69     18.85 o 
  -6   5   3       98.85       85.67      8.40 o 
  -5   5   3      356.55      377.57     16.54 o 
  -4   5   3       24.53       21.57      4.45 o 
  -3   5   3     3596.34     3640.96     73.07 o 
  -2   5   3       88.79       93.20      6.55 o 
  -1   5   3     1637.70     1665.32     24.92 o 
   0   5   3       48.76       63.73      7.58 o 
   1   5   3     1583.47     1718.46     37.39 o 
   2   5   3       85.41      106.39      8.41 o 
   3   5   3     3601.74     3853.57     72.15 o 
   4   5   3       30.77       26.85      4.69 o 
   5   5   3      377.48      393.08      7.66 o 
   6   5   3       89.55       94.78      5.18 o 
   7   5   3      498.03      518.31      7.24 o 
  -6   6   3      565.07      678.12     33.77 o 
  -5   6   3      139.51      165.40      7.36 o 
  -4   6   3      397.76      397.18     13.33 o 
  -3   6   3      151.18      120.19      9.97 o 
  -2   6   3     1430.52     1448.12     32.57 o 
  -1   6   3      526.88      556.31     14.17 o 
   0   6   3     2341.34     2351.51     17.79 o 
   1   6   3      464.30      453.27      9.34 o 
   2   6   3     1325.56     1295.69     15.71 o 
   3   6   3      169.01      146.14      6.56 o 
   4   6   3      466.95      489.52     10.68 o 
   5   6   3      125.14      144.28      9.35 o 
   6   6   3      552.30      675.08     48.05 o 
  -6   7   3       14.43       14.49      4.43 o 
  -5   7   3      200.99      228.67     15.68 o 
  -4   7   3      109.32      123.75      6.34 o 
  -3   7   3        1.85        8.47      4.13 o 
  -2   7   3       28.06       34.47      6.08 o 
  -1   7   3     2067.67     1997.98     18.68 o 
   0   7   3       83.74       74.92      4.78 o 
   1   7   3     1828.69     1794.20     42.35 o 
   2   7   3       17.03       24.14      3.69 o 
   3   7   3       26.53       24.65      4.45 o 
   4   7   3       87.78       97.44      4.96 o 
   5   7   3      220.11      240.88     12.25 o 
   6   7   3        9.20       11.95      4.15 o 
  -5   8   3      431.79      531.71      7.75 o 
  -4   8   3      422.22      472.91     27.04 o 
  -3   8   3      343.39      345.96      7.41 o 
  -2   8   3       48.33       50.04      4.26 o 
  -1   8   3     1540.91     1447.02     16.34 o 
   0   8   3     1792.57     1678.11     17.45 o 
   1   8   3     1515.56     1434.86     15.27 o 
   2   8   3       55.81       50.60      4.13 o 
   3   8   3      362.20      337.16     15.23 o 
   4   8   3      425.29      449.55     30.46 o 
   5   8   3      483.40      540.91     15.23 o 
  -3   9   3      243.20      279.07      4.13 o 
  -2   9   3      546.97      587.99     19.27 o 
  -1   9   3      147.81      143.47      5.87 o 
   0   9   3       21.59       15.51      4.31 o 
   1   9   3      143.58      137.28      5.24 o 
   2   9   3      525.98      545.68     20.39 o 
   3   9   3      242.06      263.17      4.36 o 
   4   9   3      103.78      123.21      5.54 o 
  -1  10   3      324.85      329.77      5.28 o 
   0  10   3       76.27       75.28      4.49 o 
   1  10   3      325.75      331.10      5.28 o 
   2  10   3      199.09      209.36      5.54 o 
   0   0   4      585.23      533.94      3.92 o 
   1   0   4      153.22      192.35      5.54 o 
   2   0   4     3327.42     3738.35     17.66 o 
   3   0   4     1361.54     1322.55     46.63 o 
   4   0   4     1037.00      858.11     58.43 o 
   5   0   4      970.57      944.99     30.14 o 
   6   0   4      826.68      736.94     10.64 o 
   7   0   4       16.92       18.54      2.86 o 
   8   0   4        0.10       -3.32      6.09 o 
  -8   1   4       36.12       48.19      6.09 o 
  -7   1   4      235.30      279.74     10.39 o 
  -6   1   4      304.31      248.15      5.53 o 
  -5   1   4       58.34       57.34      2.31 o 
  -4   1   4     1318.57     1209.08     26.59 o 
  -3   1   4     4010.16     3964.57     76.29 o 
  -2   1   4     1022.36      911.88     22.05 o 
  -1   1   4     3574.86     4050.68     65.77 o 
   0   1   4       79.34      119.42      8.58 o 
   1   1   4     3105.28     3463.58     32.40 o 
   2   1   4     1074.51      960.04      9.03 o 
   3   1   4     4266.31     4237.62    155.48 o 
   4   1   4     1273.68     1162.84     17.16 o 
   5   1   4       44.89       41.12      2.23 o 
   6   1   4      282.65      230.00      4.41 o 
   7   1   4      258.26      284.50      8.63 o 
   8   1   4       45.74       47.63      4.31 o 
  -7   2   4      113.48      138.31      4.12 o 
  -6   2   4      752.09      768.60     16.59 o 
  -5   2   4      991.61     1016.46     20.96 o 
  -4   2   4     1717.16     1731.70    100.05 o 
  -3   2   4      598.10      586.65     21.89 o 
  -2   2   4     3587.01     3867.09     55.38 o 
  -1   2   4     3412.64     3770.89     34.38 o 
   0   2   4     4595.78     5017.96    192.47 o 
   1   2   4     3499.55     3709.78     19.97 o 
   2   2   4     3697.59     3775.26     34.43 o 
   3   2   4      624.16      590.10     28.54 o 
   4   2   4     1691.01     1568.41     21.92 o 
   5   2   4     1000.90     1011.37     19.65 o 
   6   2   4      746.16      763.78     12.15 o 
   7   2   4      100.33      112.41      6.65 o 
   8   2   4        6.46        8.55      2.66 o 
  -8   3   4      267.39      342.84      7.75 o 
  -7   3   4      567.71      670.68      7.43 o 
  -6   3   4      121.41      113.78      5.03 o 
  -5   3   4      112.43      108.01      3.74 o 
  -4   3   4     1441.33     1277.51     37.94 o 
  -3   3   4     1009.60     1000.95     16.09 o 
  -2   3   4     4449.84     4672.18     92.19 o 
  -1   3   4     3342.91     3773.98     71.07 o 
   0   3   4      167.38      180.18      5.04 o 
   1   3   4     3369.63     3581.76     81.69 o 
   2   3   4     4589.61     4824.50    274.75 o 
   3   3   4     1009.83      993.68     25.75 o 
   4   3   4     1473.08     1238.91     40.16 o 
   5   3   4      103.52      102.25      5.54 o 
   6   3   4      136.44      121.54      8.17 o 
   7   3   4      587.87      637.13     20.18 o 
   8   3   4      294.64      328.44      7.20 o 
  -7   4   4      335.02      232.44     81.42 o 
  -6   4   4      129.05      130.38      4.79 o 
  -5   4   4     3237.01     3193.59     78.27 o 
  -4   4   4      296.06      311.27      5.74 o 
  -3   4   4     1517.41     1646.81     24.22 o 
  -2   4   4     1062.67     1136.35     39.32 o 
  -1   4   4    11688.67    13146.67    390.11 o 
   0   4   4     1866.94     1987.90     33.51 o 
   1   4   4    11959.88    12784.20    419.99 o 
   2   4   4     1017.40     1094.89     16.83 o 
   3   4   4     1440.41     1460.71     46.39 o 
   4   4   4      318.87      326.50     17.59 o 
   5   4   4     3216.38     3161.68     86.02 o 
   6   4   4      119.30      114.48      5.94 o 
   7   4   4      350.55      258.72     78.83 o 
  -7   5   4       16.84       21.60      4.98 o 
  -6   5   4      106.06      113.40     12.20 o 
  -5   5   4       82.09       94.71     10.69 o 
  -4   5   4      877.77      914.80     18.28 o 
  -3   5   4      333.32      367.90     16.81 o 
  -2   5   4     2414.34     2314.04     36.00 o 
  -1   5   4      332.16      345.99     10.72 o 
   0   5   4       27.30       41.29      4.90 o 
   1   5   4      374.07      371.32     20.80 o 
   2   5   4     2394.22     2270.56     26.23 o 
   3   5   4      337.27      391.90     11.35 o 
   4   5   4      752.09      810.59     12.87 o 
   5   5   4       97.08       96.39      9.83 o 
   6   5   4      130.57      127.64     21.34 o 
   7   5   4       16.38       20.39      3.46 o 
  -6   6   4       79.03       97.39      5.28 o 
  -5   6   4      202.28      226.87      6.45 o 
  -4   6   4      232.91      235.30      6.48 o 
  -3   6   4      171.36      159.85      9.14 o 
  -2   6   4      139.60      141.82      3.78 o 
  -1   6   4     2157.00     2240.51     54.76 o 
   0   6   4      155.19      191.83      5.41 o 
   1   6   4     2253.14     2316.93     42.58 o 
   2   6   4      133.33      147.43      5.53 o 
   3   6   4      159.83      170.22      7.11 o 
   4   6   4      267.56      280.93     10.28 o 
   5   6   4      221.72      248.94     12.87 o 
   6   6   4       83.59      108.30      5.59 o 
  -6   7   4       37.92       46.84      3.31 o 
  -5   7   4       87.81      101.70      4.75 o 
  -4   7   4      748.83      809.22     49.47 o 
  -3   7   4       52.58       42.10      4.53 o 
  -2   7   4     1239.27     1184.32     31.18 o 
  -1   7   4      355.90      353.79      6.97 o 
   0   7   4     2000.55     1870.24     13.33 o 
   1   7   4      290.45      288.47      9.90 o 
   2   7   4     1308.71     1273.81     26.28 o 
   3   7   4       76.87       74.34      6.43 o 
   4   7   4      709.07      763.72     31.91 o 
   5   7   4       94.64      107.94      6.40 o 
   6   7   4       40.65       46.52      4.98 o 
  -5   8   4       69.59       71.60      3.46 o 
  -4   8   4      155.59      153.79      5.82 o 
  -3   8   4      272.86      253.53      7.02 o 
  -2   8   4       94.51      100.74      4.78 o 
  -1   8   4       19.52       29.91      7.75 o 
   0   8   4      760.02      732.69     45.69 o 
   1   8   4       49.23       48.00      4.36 o 
   2   8   4       69.24       70.18      4.23 o 
   3   8   4      252.38      230.81      6.45 o 
   4   8   4      134.44      138.72      9.14 o 
   5   8   4       39.79       46.10      3.60 o 
  -3   9   4      406.37      485.89     25.34 o 
  -2   9   4      405.37      383.31     18.81 o 
  -1   9   4      285.13      283.63      7.05 o 
   0   9   4      105.51       95.78      5.67 o 
   1   9   4      323.12      310.16     10.52 o 
   2   9   4      419.21      386.15      5.64 o 
   3   9   4      413.91      448.01     15.94 o 
   4   9   4       83.36       88.75      3.31 o 
  -1  10   4       18.01       13.85      3.06 o 
   0  10   4      959.32     1030.24     19.39 o 
   1  10   4       17.95       17.19      3.13 o 
   2  10   4      172.22      191.64      4.98 o 
   1   0   5     8186.99     8053.62    192.47 o 
   2   0   5     1287.92     1345.65     11.90 o 
   3   0   5     1467.04     1446.40     12.34 o 
   4   0   5       91.01      118.71      7.32 o 
   5   0   5     1879.97     1746.13     52.07 o 
   6   0   5        1.04        4.58      2.77 o 
   7   0   5      320.18      338.12     17.64 o 
   8   0   5        0.50       -4.11      4.15 o 
  -7   1   5      197.18      207.11      6.91 o 
  -6   1   5      196.34      172.99      4.87 o 
  -5   1   5      743.33      708.25     22.69 o 
  -4   1   5     2477.65     2232.62     34.89 o 
  -3   1   5       74.58      106.24      3.61 o 
  -2   1   5     5409.65     5359.92     35.73 o 
  -1   1   5     3126.74     3298.85     75.19 o 
   0   1   5     2574.72     2744.62     45.14 o 
   1   1   5     2884.81     3099.80     15.65 o 
   2   1   5     5389.50     5197.78     48.25 o 
   3   1   5      117.61      151.35     11.58 o 
   4   1   5     2258.16     2190.82     54.00 o 
   5   1   5      735.75      684.12     22.85 o 
   6   1   5      166.68      136.18      3.55 o 
   7   1   5      184.70      208.88      9.37 o 
   8   1   5      245.16      286.17      6.27 o 
  -7   2   5      131.70      138.14      5.68 o 
  -6   2   5      852.16      798.86      8.17 o 
  -5   2   5     1314.50     1247.66     29.75 o 
  -4   2   5      868.90      907.20     20.24 o 
  -3   2   5      887.68      901.98     30.77 o 
  -2   2   5      386.72      442.58      5.14 o 
  -1   2   5     6987.89     7386.29     22.06 o 
   0   2   5     1750.18     1852.41     80.03 o 
   1   2   5     6828.13     7434.51     26.59 o 
   2   2   5      315.63      342.58      4.59 o 
   3   2   5      843.38      815.00     35.45 o 
   4   2   5      983.43      927.84     48.74 o 
   5   2   5     1436.53     1298.47     32.64 o 
   6   2   5      884.47      870.39     13.90 o 
   7   2   5      153.94      149.79      5.33 o 
   8   2   5       17.89       23.13      2.66 o 
  -8   3   5       87.73      105.23      6.09 o 
  -7   3   5      546.95      622.90     23.02 o 
  -6   3   5      403.33      418.52      9.04 o 
  -5   3   5      201.80      202.40      6.24 o 
  -3   3   5     6177.55     6176.69     54.83 o 
  -2   3   5     4099.55     4611.83     69.07 o 
  -1   3   5     7035.89     7996.28    128.04 o 
   0   3   5     1636.39     1670.29     45.14 o 
   1   3   5     6803.52     7183.51    145.39 o 
   2   3   5     3944.78     3962.34     27.41 o 
   3   3   5     6055.37     6096.93     51.51 o 
   4   3   5      562.55      489.76     15.51 o 
   5   3   5      192.96      185.43      4.90 o 
   6   3   5      400.60      384.61     13.61 o 
   7   3   5      522.75      548.61     14.47 o 
   8   3   5       92.56       31.57      4.98 o 
  -7   4   5       61.20       48.88     19.39 o 
  -6   4   5      755.37      800.41     49.72 o 
  -5   4   5      879.65      943.80     31.72 o 
  -4   4   5     1872.88     1970.23     51.26 o 
  -3   4   5       66.55       80.79      6.51 o 
  -2   4   5     1123.77     1084.96     71.68 o 
  -1   4   5     6024.30     7207.88    347.08 o 
   0   4   5     8773.60     8647.13     41.51 o 
   1   4   5     6302.39     7165.78    346.87 o 
   2   4   5     1010.79     1011.53     36.00 o 
   3   4   5       58.78       49.63      7.32 o 
   4   4   5     1926.93     1917.99     53.69 o 
   5   4   5      833.87      862.26     34.38 o 
   6   4   5      745.40      760.71     44.19 o 
   7   4   5       70.75       59.13     14.13 o 
  -7   5   5      491.68      628.08     10.52 o 
  -6   5   5      229.88      199.03     32.20 o 
  -5   5   5       17.26       13.83      4.08 o 
  -4   5   5       75.99       67.25      4.98 o 
  -3   5   5     2800.87     2785.80     70.06 o 
  -2   5   5      204.08      214.95     12.46 o 
  -1   5   5     1725.77     1734.15     32.68 o 
   0   5   5      914.30      852.70     19.39 o 
   1   5   5     1676.59     1764.17     51.79 o 
   2   5   5      215.56      190.01     10.16 o 
   3   5   5     2891.79     2976.30     59.56 o 
   4   5   5       69.01       74.35      4.87 o 
   5   5   5       24.26       17.41      4.09 o 
   6   5   5      247.06      236.85     50.83 o 
   7   5   5      544.75      610.36      9.97 o 
  -6   6   5      246.01      287.54     26.31 o 
  -5   6   5       23.88       31.85      4.23 o 
  -4   6   5      992.94     1006.32     60.56 o 
  -3   6   5       99.28       76.66      5.99 o 
  -2   6   5      133.07      111.31      4.99 o 
  -1   6   5      603.81      626.52     10.66 o 
   0   6   5     2309.70     2357.41     79.79 o 
   1   6   5      653.31      673.49     11.91 o 
   2   6   5       88.05       66.33      4.54 o 
   3   6   5       96.61       84.15      6.39 o 
   4   6   5     1025.71     1053.29     43.17 o 
   5   6   5       20.52       19.43      3.61 o 
   6   6   5      213.47      270.50     19.37 o 
  -6   7   5        2.30       -1.11      2.74 o 
  -5   7   5        0.25       -2.42      4.25 o 
  -4   7   5      115.28      132.95      7.17 o 
  -3   7   5      461.44      460.88     15.29 o 
  -2   7   5     1514.62     1443.77     31.75 o 
  -1   7   5      346.13      312.83      7.35 o 
   0   7   5        0.77        2.42      3.39 o 
   1   7   5      331.15      308.99      6.57 o 
   2   7   5     1519.05     1419.65     21.52 o 
   3   7   5      451.63      453.31     15.20 o 
   4   7   5      106.93      120.51      6.97 o 
   5   7   5        0.07       -2.33      3.66 o 
   6   7   5        6.06        4.43      3.88 o 
  -5   8   5        0.80        6.02      2.92 o 
  -4   8   5       57.61       66.51      5.26 o 
  -3   8   5      303.62      280.87      7.95 o 
  -2   8   5      418.48      389.89     15.01 o 
  -1   8   5      316.32      292.45      8.22 o 
   0   8   5      382.07      347.39      6.67 o 
   1   8   5      347.93      311.63      6.34 o 
   2   8   5      415.49      381.08      6.60 o 
   3   8   5      275.49      266.97     21.15 o 
   4   8   5       62.49       67.50      5.34 o 
   5   8   5        8.30       11.74      2.74 o 
  -3   9   5        9.02       12.96      2.92 o 
  -2   9   5      996.36     1057.91     19.85 o 
  -1   9   5       23.79       14.15      4.25 o 
   0   9   5        0.42        3.32      4.31 o 
   1   9   5       31.40       26.58      4.49 o 
   2   9   5     1039.85     1067.31     19.19 o 
   3   9   5       11.01       12.47      2.65 o 
   4   9   5      432.93      500.94     11.35 o 
  -1  10   5      552.39      625.31      9.42 o 
   0  10   5        2.05        6.99      2.56 o 
   1  10   5      546.98      600.65      6.06 o 
   0   0   6     4668.68     5350.96     87.23 o 
   1   0   6     5049.44     5576.42     12.88 o 
   2   0   6     1160.03     1205.82     15.99 o 
   3   0   6     1674.13     1693.33     15.83 o 
   4   0   6     4565.63     4262.27    202.16 o 
   5   0   6       33.41       26.01      2.16 o 
   6   0   6      663.47      596.69     14.04 o 
   7   0   6       35.08       36.70      2.93 o 
   8   0   6        6.99        5.93      8.58 o 
  -7   1   6      674.52      760.19     32.70 o 
  -6   1   6       81.47       62.62      2.73 o 
  -5   1   6       95.26       88.72      2.83 o 
  -3   1   6     5601.19     5646.00     67.91 o 
  -2   1   6     2365.93     2582.81     52.51 o 
  -1   1   6     6376.86     6648.86     80.09 o 
   0   1   6       15.34       26.99      3.60 o 
   1   1   6     6762.99     7252.18     29.91 o 
   2   1   6     2505.50     2589.06     70.29 o 
   3   1   6     5194.96     5030.70     83.14 o 
   4   1   6      348.47      375.28     15.51 o 
   5   1   6       93.57       90.29      4.29 o 
   6   1   6       88.30       70.34      3.10 o 
   7   1   6      676.02      742.91     30.48 o 
   8   1   6       33.12       43.78      4.98 o 
  -8   2   6      139.71       65.91      7.20 o 
  -7   2   6      155.51      162.50      5.34 o 
  -6   2   6      335.76      312.48      5.68 o 
  -5   2   6      462.85      427.61     11.29 o 
  -4   2   6      727.68      709.47     16.31 o 
  -3   2   6     1277.81     1469.13     50.52 o 
  -2   2   6      505.05      511.05      6.03 o 
  -1   2   6     3882.56     3751.32     29.91 o 
   0   2   6     7077.37     7437.54     27.41 o 
   1   2   6     3761.29     3759.01     15.81 o 
   2   2   6      388.81      368.75      8.41 o 
   3   2   6     1183.14     1196.33     47.63 o 
   4   2   6      680.34      585.46     15.14 o 
   5   2   6      404.02      366.88      5.15 o 
   6   2   6      304.63      288.58      9.00 o 
   7   2   6      168.17      170.65      6.65 o 
   8   2   6      131.94      127.39      5.54 o 
  -7   3   6      218.03      227.64     11.63 o 
  -6   3   6      286.75      279.59      6.36 o 
  -5   3   6      151.76      148.87      5.94 o 
  -4   3   6     2076.86     2561.12    204.03 o 
  -3   3   6     6845.77     7953.10    336.51 o 
  -2   3   6     8737.25     9755.91     50.44 o 
  -1   3   6     1797.11     2155.76     53.42 o 
   0   3   6      901.00     1027.23     12.92 o 
   1   3   6     1575.44     1793.30     61.48 o 
   2   3   6     8847.43     8955.69     41.51 o 
   3   3   6     6946.18     6853.12    212.13 o 
   4   3   6     1928.54     1914.54    122.67 o 
   5   3   6      185.58      168.12      9.67 o 
   6   3   6      316.02      308.44     10.31 o 
   7   3   6      195.56      217.97      4.75 o 
   8   3   6      289.93      192.19      7.20 o 
  -7   4   6       95.16       90.88     31.02 o 
  -6   4   6      187.97      179.49     18.66 o 
  -5   4   6     1072.49     1054.22     43.02 o 
  -4   4   6      221.98      236.56      7.39 o 
  -3   4   6      371.62      356.21     14.68 o 
  -2   4   6      233.09      194.41     12.18 o 
  -1   4   6     1959.32     2038.98    131.51 o 
   0   4   6      117.73      217.32      6.59 o 
   1   4   6     1876.36     1769.09     94.89 o 
   2   4   6      215.17      208.16      9.15 o 
   3   4   6      419.53      379.91     22.99 o 
   4   4   6      231.87      248.05      6.10 o 
   5   4   6     1090.80     1113.30     61.33 o 
   6   4   6      212.28      203.10     21.50 o 
   7   4   6       84.12       76.24     10.66 o 
  -7   5   6       41.19       40.99      4.71 o 
  -6   5   6      118.45      104.45     19.92 o 
  -5   5   6       15.19       19.36      9.26 o 
  -4   5   6     1383.78     1296.72     26.31 o 
  -3   5   6       99.86       96.65      8.29 o 
  -2   5   6     3396.21     2883.57    258.10 o 
   0   5   6       32.48       43.06      5.10 o 
   1   5   6      356.00      282.56     10.49 o 
   2   5   6     3336.27     2993.04    129.51 o 
   3   5   6       99.38      100.50      5.14 o 
   4   5   6     1374.00     1363.51     21.91 o 
   5   5   6        9.18        8.40      3.93 o 
   6   5   6      117.87      115.04     17.92 o 
   7   5   6       34.85       35.32      4.15 o 
  -6   6   6       58.17       69.89      8.03 o 
  -5   6   6      851.96      857.00     42.65 o 
  -4   6   6      373.49      368.01     17.17 o 
  -3   6   6        8.41       11.90      3.71 o 
  -2   6   6       11.41       10.54      3.39 o 
  -1   6   6     3242.80     3331.25     91.14 o 
   0   6   6      468.55      435.83      6.73 o 
   1   6   6     3271.75     3324.21     73.17 o 
   2   6   6       13.83        7.78      4.04 o 
   3   6   6        3.94       12.28      4.55 o 
   4   6   6      366.15      337.44     10.48 o 
   5   6   6      881.16      964.69     46.21 o 
   6   6   6       58.58       73.91      4.14 o 
  -6   7   6       73.16       84.19      4.43 o 
  -5   7   6      100.18      103.69      5.28 o 
  -4   7   6      289.89      328.05     24.37 o 
  -3   7   6       28.53       37.03      3.68 o 
  -2   7   6     1003.97      981.12     22.84 o 
  -1   7   6      793.04      793.31     16.63 o 
   0   7   6        6.32        0.91      3.72 o 
   1   7   6      729.50      719.19     26.30 o 
   2   7   6     1060.80      988.92     22.39 o 
   3   7   6       12.49       16.95      4.26 o 
   4   7   6      295.12      331.09     11.12 o 
   5   7   6      106.67      108.98      7.60 o 
   6   7   6       87.56       86.40      4.98 o 
  -5   8   6      282.07      317.62     10.80 o 
  -4   8   6      464.34      541.54     29.91 o 
  -3   8   6      170.33      168.18      6.57 o 
  -2   8   6      187.85      173.76      6.88 o 
  -1   8   6      267.41      245.78      7.63 o 
   0   8   6      453.41      437.40      9.40 o 
   1   8   6      259.14      254.27      5.93 o 
   2   8   6      193.10      181.59      7.17 o 
   3   8   6      162.94      163.85     11.20 o 
   4   8   6      504.98      545.21     21.32 o 
   5   8   6      252.87      268.51      4.65 o 
  -3   9   6      444.89      530.38     22.43 o 
  -2   9   6       84.01       93.55      3.93 o 
  -1   9   6      232.79      223.36      6.45 o 
   0   9   6        8.24        4.80      4.10 o 
   1   9   6      218.63      200.67      6.06 o 
   2   9   6       73.92       64.98      3.49 o 
   3   9   6      457.80      520.35     16.89 o 
  -1  10   6       53.13       57.05      4.98 o 
   0  10   6     1192.80     1358.13     31.29 o 
   1  10   6       59.45       59.82      4.43 o 
   1   0   7    19746.27    21369.09    109.09 o 
   2   0   7       17.79       17.28      3.05 o 
   3   0   7      206.14      172.66      5.44 o 
   4   0   7      921.45      902.87     15.38 o 
   5   0   7     1066.99      960.10     11.38 o 
   6   0   7        9.11       10.84      2.48 o 
   7   0   7      197.20      224.34     16.79 o 
   8   0   7        3.07       11.38     13.29 o 
  -7   1   7       39.64       52.30      3.62 o 
  -6   1   7      339.50      343.03      7.03 o 
  -5   1   7      300.30      267.54      6.77 o 
  -4   1   7      943.51      834.12     19.94 o 
  -3   1   7      123.39      135.59      4.33 o 
  -2   1   7     6668.99     6992.14    221.60 o 
  -1   1   7     3692.74     4009.25     40.25 o 
   0   1   7      360.69      425.64      3.92 o 
   1   1   7     3727.29     4107.74     82.98 o 
   2   1   7     6233.09     6317.04     29.19 o 
   3   1   7      103.89      116.69      7.14 o 
   4   1   7     1027.44      860.70     21.60 o 
   5   1   7      350.24      290.59      4.62 o 
   6   1   7      349.82      341.19     10.76 o 
   7   1   7       39.71       46.31      3.44 o 
   8   1   7      181.10      240.51     19.39 o 
  -7   2   7      260.62      288.02     22.46 o 
  -6   2   7      306.92      293.82      6.93 o 
  -5   2   7     3316.18     3263.10     61.50 o 
  -4   2   7     1213.54     1375.23    102.74 o 
  -3   2   7      560.88      619.90     19.68 o 
  -2   2   7      741.38      702.08      7.79 o 
  -1   2   7     5034.17     5002.10    293.56 o 
   0   2   7     8922.84     8999.28     31.57 o 
   1   2   7     5217.23     5180.32    137.01 o 
   2   2   7      716.11      661.87     16.06 o 
   3   2   7      590.06      599.23     21.60 o 
   4   2   7     1229.07     1324.56     80.87 o 
   5   2   7     3280.70     3158.60     47.71 o 
   6   2   7      254.84      231.67      8.17 o 
   7   2   7      255.62      259.80     12.67 o 
  -7   3   7       76.16      103.45      7.20 o 
  -6   3   7       58.47       55.34      3.63 o 
  -5   3   7       77.70       75.70      3.76 o 
  -4   3   7       94.80      104.45      4.12 o 
  -3   3   7     1226.37     1239.53     21.32 o 
  -2   3   7       83.30       95.27      6.45 o 
  -1   3   7      199.11      154.11      6.45 o 
   0   3   7     2751.30     3148.02     69.23 o 
   1   3   7      220.97      161.07      5.42 o 
   2   3   7       44.18       72.56      9.42 o 
   3   3   7     1182.30      989.05     25.20 o 
   4   3   7      145.52      152.19      7.02 o 
   5   3   7       60.02       48.46      4.06 o 
   6   3   7       45.38       48.08      5.57 o 
   7   3   7       94.04      117.72      5.42 o 
  -7   4   7       69.79       78.29      4.65 o 
  -6   4   7      750.12      756.46     56.95 o 
  -5   4   7      249.48      237.73     10.76 o 
  -4   4   7     1007.22      999.62     36.45 o 
  -3   4   7       43.62       50.38      8.22 o 
  -2   4   7     1292.54     1237.34    104.13 o 
  -1   4   7     1150.35     1131.55     18.00 o 
   0   4   7     8740.70     9034.81     43.27 o 
   1   4   7     1144.95     1104.17     50.73 o 
   2   4   7     1254.90     1255.48     35.45 o 
   3   4   7       22.23       24.42      6.78 o 
   4   4   7     1105.92     1113.63     38.35 o 
   5   4   7      258.15      272.97     18.07 o 
   6   4   7      788.38      727.01     61.15 o 
   7   4   7       83.74       78.57     11.99 o 
  -7   5   7      266.41      367.21      7.20 o 
  -6   5   7       98.75       95.21      5.84 o 
  -5   5   7        9.68        3.27      4.36 o 
  -4   5   7      295.65      263.33      8.81 o 
  -3   5   7     1795.50     1628.05     59.31 o 
  -2   5   7       12.22       21.55      7.72 o 
   0   5   7      251.30      224.10      9.87 o 
   1   5   7     1514.08     1297.06     36.28 o 
   2   5   7       18.36       21.42      5.79 o 
   3   5   7     1770.97     1665.45     43.04 o 
   4   5   7      319.73      306.29     15.93 o 
   5   5   7        8.11        6.69      3.83 o 
   6   5   7      107.18       90.75     24.37 o 
   7   5   7      245.55      300.87     45.85 o 
  -6   6   7      594.83      606.48     11.63 o 
  -5   6   7      149.75      155.08      9.42 o 
  -4   6   7      643.73      590.27     23.82 o 
  -3   6   7       76.08       67.58      4.04 o 
  -2   6   7      149.96      125.00      4.06 o 
  -1   6   7      162.09      117.43      4.78 o 
   0   6   7      410.67      360.58     14.47 o 
   1   6   7      138.34       97.07      4.03 o 
   2   6   7      128.61      122.74      5.10 o 
   3   6   7       67.03       62.33      4.86 o 
   4   6   7      660.21      601.30     12.88 o 
   5   6   7      175.06      172.59      6.92 o 
   6   6   7      625.80      646.36     13.29 o 
  -6   7   7       38.89       44.37      2.92 o 
  -5   7   7       49.09       58.98      4.98 o 
  -4   7   7      586.29      653.51     31.57 o 
  -3   7   7     1232.49     1327.15     24.81 o 
  -2   7   7      271.13      281.09      8.95 o 
  -1   7   7      832.04      838.97     10.80 o 
   0   7   7      163.90      145.63      5.20 o 
   1   7   7      907.73      848.29     27.47 o 
   2   7   7      306.99      301.53      6.60 o 
   3   7   7     1230.08     1326.06     49.58 o 
   4   7   7      565.96      634.41     18.87 o 
   5   7   7       52.52       61.55      3.90 o 
  -4   8   7      186.65      209.40      6.65 o 
  -3   8   7      190.08      187.74      6.40 o 
  -2   8   7       94.46       85.26      4.26 o 
  -1   8   7      290.04      255.74      7.63 o 
   0   8   7     1446.01     1312.44     14.68 o 
   1   8   7      297.27      265.52      5.93 o 
   2   8   7       98.15       90.16      3.80 o 
   3   8   7      196.13      186.65      5.84 o 
   4   8   7      190.16      201.86     10.50 o 
   5   8   7      414.30      452.02      5.28 o 
  -3   9   7       46.66       47.82      4.71 o 
  -2   9   7      481.48      496.31     14.61 o 
  -1   9   7       77.56       66.08      4.88 o 
   0   9   7       12.66       11.08      4.31 o 
   1   9   7       73.33       64.40      5.26 o 
   2   9   7      461.20      461.62      6.85 o 
   3   9   7       43.56       45.42      4.98 o 
  -1  10   7      276.34      306.84      6.65 o 
   0  10   7        8.24       12.67      2.46 o 
   1  10   7      257.81      263.64      6.09 o 
   0   0   8    10438.15    11740.63    132.93 o 
   1   0   8        3.16       11.05      2.34 o 
   2   0   8      757.50      792.06     21.60 o 
   3   0   8      448.23      359.86      6.80 o 
   4   0   8      298.29      254.78      9.70 o 
   5   0   8        0.41        4.56      2.08 o 
   6   0   8     1281.73     1205.69     29.54 o 
   7   0   8      451.34      487.38     40.69 o 
   8   0   8        0.02       -4.43      5.54 o 
  -8   1   8       28.14        6.65      6.09 o 
  -7   1   8      391.57      456.39     20.55 o 
  -6   1   8      220.12      221.86      3.96 o 
  -5   1   8       91.76       85.14      2.72 o 
  -4   1   8      534.74      536.27     12.14 o 
  -3   1   8     5007.66     5046.93     74.59 o 
  -2   1   8       43.38       58.32      2.63 o 
  -1   1   8     2442.71     2509.09     53.94 o 
   0   1   8       20.25       34.68      2.04 o 
   1   1   8     2725.77     2862.16     54.76 o 
   2   1   8       31.46       37.41      3.66 o 
   3   1   8     5470.82     5274.22    115.74 o 
   4   1   8      499.06      471.53     13.16 o 
   5   1   8       80.74       69.02      3.86 o 
   6   1   8      233.57      235.28      7.00 o 
   7   1   8      390.17      454.09     21.19 o 
   8   1   8       23.62       31.02      4.43 o 
  -7   2   8      242.58      246.21     21.11 o 
  -6   2   8      280.98      273.52      4.43 o 
  -5   2   8      274.83      263.83      5.05 o 
  -4   2   8      592.52      665.61     23.54 o 
  -3   2   8      183.60      190.75      8.02 o 
  -2   2   8     1651.82     1791.39     51.87 o 
  -1   2   8     2321.59     2378.98     50.29 o 
   0   2   8     3083.89     3124.09     18.99 o 
   1   2   8     2292.01     2240.84     16.95 o 
   2   2   8     1821.77     1807.96     55.39 o 
   3   2   8      127.07      113.90      7.05 o 
   4   2   8      575.09      560.51     42.82 o 
   5   2   8      263.11      237.31      5.08 o 
   6   2   8      332.49      327.30      9.16 o 
   7   2   8      202.80      197.17     11.35 o 
  -7   3   8       67.65       75.09      8.31 o 
  -6   3   8      277.46      265.25      5.82 o 
  -5   3   8      350.08      348.46     15.67 o 
  -4   3   8      274.12      261.27     10.33 o 
  -3   3   8     2286.71     2661.83     27.41 o 
  -2   3   8      508.38      464.86     18.28 o 
  -1   3   8     4290.65     4295.21     39.88 o 
   0   3   8     1194.26     1250.76     14.49 o 
   1   3   8     4235.90     4354.21     56.33 o 
   2   3   8      461.11      370.12     12.46 o 
   3   3   8     2199.52     2119.54     44.59 o 
   4   3   8      363.04      348.85     21.43 o 
   5   3   8      374.08      356.69     14.87 o 
   6   3   8      260.21      262.67     10.02 o 
   7   3   8       68.83       70.19      4.30 o 
  -7   4   8       28.58       38.94      3.49 o 
  -6   4   8       19.48       19.41      4.87 o 
  -5   4   8      991.32      934.85     33.15 o 
  -4   4   8      105.48       86.28      4.44 o 
  -3   4   8      143.64      127.94      9.40 o 
  -1   4   8     1245.92     1042.92     23.26 o 
   0   4   8       86.91      186.18      6.90 o 
   1   4   8     1156.09     1046.78     21.14 o 
   2   4   8      368.49      430.77     13.68 o 
   3   4   8      166.70      140.73     12.74 o 
   4   4   8       96.46       70.44      5.41 o 
   5   4   8     1015.17     1073.86     35.45 o 
   6   4   8       10.51       10.43      4.74 o 
   7   4   8       32.99       32.74      3.93 o 
  -6   5   8       14.17       13.36      3.99 o 
  -5   5   8       58.75       57.31      6.23 o 
  -4   5   8      906.82      832.51     31.02 o 
  -3   5   8      404.32      380.13     15.51 o 
  -2   5   8     3129.76     2902.86    114.47 o 
  -1   5   8      445.03      490.17     19.39 o 
   0   5   8      146.50      160.48      6.98 o 
   1   5   8      443.61      453.16     16.21 o 
   2   5   8     3358.52     3319.09    120.15 o 
   3   5   8      426.18      413.65     10.31 o 
   4   5   8      975.66      855.17     30.46 o 
   5   5   8       56.51       57.77      5.22 o 
   6   5   8       22.34       24.73      7.75 o 
   7   5   8       20.20       23.88      2.94 o 
  -6   6   8       61.11       63.62      6.92 o 
  -5   6   8      505.06      507.57     19.94 o 
  -4   6   8      233.96      215.64      6.47 o 
  -3   6   8      465.37      428.62     17.75 o 
  -2   6   8     1175.00     1131.58     28.64 o 
  -1   6   8     1210.74     1172.48     17.59 o 
   0   6   8      154.66      133.46      6.39 o 
   1   6   8     1262.17     1212.14     26.87 o 
   2   6   8     1173.75     1134.52     20.53 o 
   3   6   8      446.54      401.36      9.35 o 
   4   6   8      224.37      217.41      8.16 o 
   5   6   8      468.76      491.53     15.33 o 
   6   6   8       49.75       53.23      8.31 o 
  -5   7   8       99.45       90.88     10.25 o 
  -4   7   8      520.07      554.29     19.94 o 
  -3   7   8      675.53      715.86     15.67 o 
  -2   7   8      972.48      979.12     24.52 o 
  -1   7   8      555.40      500.34     14.31 o 
   0   7   8       30.40       26.30      4.36 o 
   1   7   8      564.98      484.86     13.50 o 
   2   7   8      869.43      846.22     20.61 o 
   3   7   8      676.15      702.03     17.03 o 
   4   7   8      479.93      555.27     10.16 o 
   5   7   8      113.34      108.73      6.23 o 
  -5   8   8      160.48      177.09      3.71 o 
  -4   8   8       52.47       67.57      4.25 o 
  -3   8   8       16.46       27.50      3.24 o 
  -2   8   8       75.88       63.19      3.58 o 
  -1   8   8      141.78      130.61      5.22 o 
   0   8   8      735.62      774.94     11.75 o 
   1   8   8      131.10      118.49      4.87 o 
   2   8   8       53.12       36.59      3.25 o 
   3   8   8       23.07       28.42      3.62 o 
   4   8   8       55.18       64.83      3.49 o 
   5   8   8      169.29      171.70      4.98 o 
  -3   9   8      374.71      414.29      7.20 o 
  -2   9   8       75.16       78.69      3.25 o 
  -1   9   8      234.26      195.96      6.65 o 
   0   9   8       23.86       18.17      4.10 o 
   1   9   8      216.64      173.17      5.67 o 
   2   9   8       81.11       74.26      3.86 o 
   3   9   8      347.61      309.06      7.20 o 
  -1  10   8        4.21        2.77      3.32 o 
   0  10   8      177.87      174.92      6.37 o 
   1  10   8        2.65        3.32      3.32 o 
   1   0   9     2047.11     2322.23     62.31 o 
   2   0   9     3093.50     3090.27    105.23 o 
   3   0   9       40.20       43.02      3.32 o 
   4   0   9        3.35        5.52      5.94 o 
   5   0   9     2438.31     2185.92     46.53 o 
   6   0   9        7.88       11.12      2.34 o 
   7   0   9      130.32      130.49     13.59 o 
   8   0   9       40.45       38.77      5.54 o 
  -8   1   9      227.56      191.64      8.31 o 
  -7   1   9       71.95      106.25      4.14 o 
  -6   1   9      137.39      139.71      3.43 o 
  -5   1   9      511.43      510.88     12.85 o 
  -4   1   9      953.93      908.97     49.20 o 
  -3   1   9      384.52      442.91     10.31 o 
  -2   1   9     2052.29     2099.75    116.59 o 
  -1   1   9     5765.35     6402.18     24.82 o 
   0   1   9       25.94       75.01      2.61 o 
   1   1   9     5529.79     6396.38    120.58 o 
   2   1   9     2085.95     2149.91     36.24 o 
   3   1   9      337.52      363.14      7.75 o 
   4   1   9      847.64      870.09     55.87 o 
   5   1   9      467.33      457.93     10.44 o 
   6   1   9      115.35      122.79      5.27 o 
   7   1   9       67.79       88.74      8.57 o 
  -7   2   9      445.95      527.11     73.85 o 
  -6   2   9      319.44      297.77      6.80 o 
  -5   2   9      611.61      564.10     12.53 o 
  -4   2   9      613.63      692.74     20.77 o 
  -3   2   9      243.68      228.75     12.18 o 
  -2   2   9     1003.81     1033.19     13.90 o 
  -1   2   9     4509.01     4660.57     38.69 o 
   0   2   9     1730.38     1838.84     20.22 o 
   1   2   9     4178.68     4146.18     26.59 o 
   2   2   9      989.51      974.41     11.53 o 
   3   2   9      219.05      202.50      8.81 o 
   4   2   9      554.74      586.85     23.44 o 
   5   2   9      500.30      454.96     10.11 o 
   6   2   9      368.45      348.41      8.55 o 
   7   2   9      409.98      469.26     23.06 o 
  -7   3   9      142.16      155.24     23.26 o 
  -6   3   9      174.71      140.08      6.60 o 
  -5   3   9        0.98        5.83      3.03 o 
  -4   3   9      274.66      305.73      8.69 o 
  -3   3   9     1830.91     1963.39     43.76 o 
  -2   3   9      872.08      892.67     14.88 o 
  -1   3   9     2176.00     2470.11     45.14 o 
   0   3   9     5047.92     5084.52    235.67 o 
   1   3   9     2484.85     2657.47     26.51 o 
   2   3   9     1009.79      953.83     11.63 o 
   3   3   9     1871.65     1654.42     39.88 o 
   4   3   9      296.06      315.78     12.31 o 
   5   3   9        2.80        5.80      3.75 o 
   6   3   9      172.61      146.77      7.57 o 
   7   3   9      135.65      155.06     13.96 o 
  -7   4   9       19.14       26.11      4.94 o 
  -6   4   9      312.50      258.10     10.52 o 
  -5   4   9      236.00      204.53     11.91 o 
  -4   4   9      887.45      903.13     29.27 o 
  -3   4   9     1033.55      968.50     32.14 o 
  -2   4   9     1252.80     1322.80     46.25 o 
  -1   4   9      274.51      295.08     24.51 o 
   0   4   9     1905.45     1461.25     52.62 o 
   1   4   9      321.18      298.19      7.94 o 
   2   4   9     1341.65     1362.42     25.44 o 
   3   4   9     1056.39      943.13     20.52 o 
   4   4   9      715.81      788.12     16.89 o 
   5   4   9      237.13      224.87     11.63 o 
   6   4   9      285.48      262.53     12.18 o 
   7   4   9       18.52       15.52      2.64 o 
  -6   5   9      153.01      163.11     18.60 o 
  -5   5   9       85.19       82.22      6.85 o 
  -4   5   9      405.52      394.65      9.77 o 
  -3   5   9     2097.07     2044.96     21.42 o 
  -2   5   9        1.39        9.64      3.64 o 
  -1   5   9      669.21      697.83     26.03 o 
   0   5   9      160.86      135.22      8.11 o 
   1   5   9      696.07      719.31     15.61 o 
   2   5   9        0.96       11.25      3.86 o 
   3   5   9     2002.25     2048.20     38.53 o 
   4   5   9      372.32      355.82     20.81 o 
   5   5   9       84.45       90.81      9.13 o 
   6   5   9      150.24      169.16     29.63 o 
   7   5   9      112.17      156.06     37.39 o 
  -6   6   9      148.81      165.02      5.28 o 
  -5   6   9      201.57      229.90     15.42 o 
  -4   6   9      274.06      282.22     10.78 o 
  -3   6   9      171.02      156.29     10.52 o 
  -2   6   9      456.90      429.17      6.01 o 
  -1   6   9      119.04       98.57      4.41 o 
   0   6   9     3357.03     3261.33     62.20 o 
   1   6   9      133.35      121.20      4.20 o 
   2   6   9      438.81      438.39     12.99 o 
   3   6   9      179.32      165.00      8.34 o 
   4   6   9      299.19      312.52      9.37 o 
   5   6   9      185.74      197.49     12.20 o 
   6   6   9      128.48      182.22     10.52 o 
  -5   7   9       25.44       29.00      4.25 o 
  -4   7   9      106.05      113.51      5.99 o 
  -3   7   9      904.12      876.97     20.07 o 
  -2   7   9      313.59      308.51      5.04 o 
  -1   7   9      516.50      482.86      7.66 o 
   0   7   9        2.10        1.73      3.81 o 
   1   7   9      471.23      421.47      9.65 o 
   2   7   9      322.22      306.31      6.66 o 
   3   7   9     1011.88     1015.40     44.95 o 
   4   7   9      134.28      134.68      6.23 o 
   5   7   9       32.51       37.76      3.49 o 
  -4   8   9      124.64      141.12      7.20 o 
  -3   8   9      396.67      425.01     14.05 o 
  -2   8   9      364.54      325.00      6.16 o 
  -1   8   9      375.73      359.71      9.46 o 
   0   8   9       28.26       46.66      5.67 o 
   1   8   9      435.13      401.65      7.68 o 
   2   8   9      340.75      312.30      9.03 o 
   3   8   9      386.69      414.19     19.95 o 
   4   8   9      154.65      158.19      6.40 o 
  -3   9   9      141.70      147.33      4.98 o 
  -2   9   9      322.37      303.22     10.77 o 
  -1   9   9       16.08       19.41      3.71 o 
   0   9   9      160.76      128.64      5.28 o 
   1   9   9       12.22       16.90      3.92 o 
   2   9   9      332.52      305.79     11.08 o 
   3   9   9      135.70      129.60      5.54 o 
   0   0  10     6722.96     6761.35    200.22 o 
   1   0  10     2030.94     2311.01     10.80 o 
   2   0  10      948.18      874.03     11.75 o 
   3   0  10     1650.36     1607.14     39.65 o 
   4   0  10     2156.25     2164.43    111.05 o 
   5   0  10       19.57       23.62      2.37 o 
   6   0  10      131.07      130.46      3.93 o 
   7   0  10      229.11      251.64     34.86 o 
   8   0  10        1.28       -4.43      4.43 o 
  -8   1  10       18.31        8.31      4.98 o 
  -7   1  10       68.00       89.22      5.53 o 
  -6   1  10      368.43      366.60      8.46 o 
  -5   1  10      438.01      438.55     12.88 o 
  -4   1  10      451.12      444.62     32.28 o 
  -3   1  10     4516.19     4421.38     22.74 o 
  -2   1  10     2076.25     2012.53     18.21 o 
  -1   1  10     6810.67     7288.48    148.61 o 
   0   1  10     5126.95     5916.78     46.05 o 
   1   1  10     7198.22     7648.98    140.30 o 
   2   1  10     2062.03     2105.85     24.09 o 
   3   1  10     4424.34     4290.43     68.45 o 
   4   1  10      514.04      543.91     40.47 o 
   5   1  10      442.93      443.84     13.63 o 
   6   1  10      337.46      340.26     14.13 o 
   7   1  10       86.77       98.52      7.42 o 
  -7   2  10      192.96      223.32     25.93 o 
  -6   2  10      751.65      745.42     15.08 o 
  -5   2  10     1105.70     1074.82     13.03 o 
  -4   2  10      535.73      546.45      7.63 o 
  -2   2  10      225.59      231.69      7.63 o 
  -1   2  10      745.53      823.03     11.22 o 
   0   2  10     4356.75     4574.17    109.94 o 
   1   2  10      816.85      839.66     14.40 o 
   2   2  10      229.13      233.24      9.55 o 
   3   2  10     2396.26     2359.61     25.48 o 
   4   2  10      543.64      567.67     30.43 o 
   5   2  10     1090.67     1094.15     26.86 o 
   6   2  10      735.39      778.81     27.42 o 
   7   2  10      212.67      261.10      7.61 o 
  -7   3  10       70.02       75.48      6.69 o 
  -6   3  10      193.23      181.59      7.54 o 
  -5   3  10      530.32      499.70     11.12 o 
  -4   3  10     1216.54     1233.49     40.77 o 
  -3   3  10      859.46      808.32     16.45 o 
  -2   3  10     2379.12     2287.23     23.67 o 
  -1   3  10      338.91      343.91     17.17 o 
   0   3  10     3382.42     3517.30     89.45 o 
   1   3  10      451.94      424.76      8.16 o 
   2   3  10     2298.06     2119.35     28.78 o 
   3   3  10      891.88      791.20     44.06 o 
   4   3  10     1282.68     1228.09     21.32 o 
   5   3  10      511.84      491.82     20.11 o 
   6   3  10      188.39      188.00      7.91 o 
   7   3  10       86.14       98.67      5.11 o 
  -7   4  10      173.65      165.87      9.14 o 
  -6   4  10      267.14      220.99      9.42 o 
  -5   4  10      598.28      554.96     26.36 o 
  -4   4  10      125.70      106.13      4.53 o 
  -3   4  10      128.38      127.08      7.34 o 
  -2   4  10     2551.08     2613.01    141.79 o 
  -1   4  10     2056.44     1908.73    119.63 o 
   0   4  10      760.38      789.38     40.16 o 
   1   4  10     2099.93     1963.35     51.68 o 
   2   4  10     2576.48     2654.60     90.88 o 
   3   4  10      144.39      149.54      9.75 o 
   4   4  10      137.94      125.75      5.52 o 
   5   4  10      603.36      572.14     16.62 o 
   6   4  10      244.78      238.72     11.08 o 
   7   4  10      157.38      165.38      9.27 o 
  -6   5  10      109.71      108.37     10.79 o 
  -5   5  10      271.03      296.32     12.18 o 
  -4   5  10      411.12      403.90      9.98 o 
  -3   5  10       81.57       75.41      5.53 o 
  -2   5  10      961.24      896.09     21.50 o 
  -1   5  10      640.31      572.64     17.38 o 
   0   5  10      132.51      119.95      8.02 o 
   1   5  10      613.86      541.25     17.33 o 
   2   5  10     1024.30      992.17     20.41 o 
   3   5  10       74.92       69.83      6.26 o 
   4   5  10      439.69      421.31     24.37 o 
   5   5  10      290.95      287.72     10.51 o 
   6   5  10       95.43      108.27     16.62 o 
   7   5  10       48.21       57.63     20.49 o 
  -6   6  10       70.43       81.91      4.49 o 
  -5   6  10      861.75      927.29     63.21 o 
  -4   6  10      550.51      520.95     13.39 o 
  -3   6  10       20.57       17.92      4.28 o 
  -2   6  10      921.04      843.68      9.58 o 
  -1   6  10      674.89      648.72     15.27 o 
   0   6  10      406.51      430.30      5.42 o 
   1   6  10      678.23      634.89     14.92 o 
   2   6  10      942.74      861.31      9.48 o 
   3   6  10       14.30       12.28      4.26 o 
   4   6  10      529.06      547.73     15.66 o 
   5   6  10      860.23      925.31     50.87 o 
   6   6  10       78.92       98.03      6.65 o 
  -5   7  10      307.19      290.78      9.42 o 
  -4   7  10      317.70      335.89     14.40 o 
  -3   7  10       68.80       66.27      3.54 o 
  -2   7  10      217.74      242.70      5.24 o 
  -1   7  10      175.07      140.16      6.66 o 
   0   7  10      277.32      210.99     17.17 o 
   1   7  10      143.67      122.17      5.32 o 
   2   7  10      245.64      251.57      7.63 o 
   3   7  10       79.17       73.20      4.45 o 
   4   7  10      247.18      263.72     10.69 o 
   5   7  10      279.24      300.18      8.75 o 
  -4   8  10      186.48      207.00     11.35 o 
  -3   8  10      195.08      193.19      8.77 o 
  -2   8  10      830.06      792.92     25.80 o 
  -1   8  10      745.37      711.15     23.23 o 
   0   8  10     1034.68      966.02     12.53 o 
   1   8  10      761.83      724.18     10.97 o 
   2   8  10      812.09      769.96     28.89 o 
   3   8  10      188.66      187.80      5.84 o 
   4   8  10      177.25      178.30     11.91 o 
  -3   9  10       78.75      109.66      4.43 o 
  -2   9  10       45.10       45.26      3.46 o 
  -1   9  10      111.34      103.71      4.88 o 
   0   9  10      230.94      217.39      7.75 o 
   1   9  10      105.44       93.69      3.72 o 
   2   9  10       39.63       42.22      2.88 o 
   3   9  10      108.76      118.53      4.98 o 
   1   0  11      679.29      573.19     21.18 o 
   2   0  11      805.09      789.91      8.53 o 
   3   0  11     1416.88     1384.95     17.40 o 
   4   0  11     2517.34     2635.64    103.30 o 
   5   0  11     1805.77     1730.24     49.79 o 
   6   0  11       57.08       74.97      3.38 o 
   7   0  11      210.88      147.67      9.20 o 
  -7   1  11      165.66      168.89     12.00 o 
  -6   1  11      251.32      272.66      8.60 o 
  -5   1  11     1779.26     1682.00     43.98 o 
  -4   1  11     1299.76     1293.83     27.14 o 
  -3   1  11     2527.90     2492.44     53.54 o 
  -2   1  11     3938.85     3857.72     81.42 o 
  -1   1  11     4176.52     4478.66    124.31 o 
   0   1  11       32.96       52.26      2.39 o 
   1   1  11     4272.73     4769.26    112.56 o 
   2   1  11     3791.73     3840.64     78.09 o 
   3   1  11     2545.37     2458.19     56.49 o 
   4   1  11     1357.98     1268.90     29.35 o 
   5   1  11     1743.78     1662.12     15.65 o 
   6   1  11      267.12      272.80     12.97 o 
   7   1  11      155.90      174.31     14.59 o 
  -7   2  11      149.39      142.24     15.95 o 
  -6   2  11      204.28      217.78     11.16 o 
  -5   2  11     1383.56     1280.89     12.74 o 
  -4   2  11      233.93      233.32      5.81 o 
  -3   2  11     1066.17     1133.87     17.62 o 
  -2   2  11     1910.69     1925.39     19.77 o 
  -1   2  11     4752.98     4969.25     84.59 o 
   0   2  11      384.88      462.10      8.98 o 
   1   2  11     4866.76     5003.70     26.86 o 
   2   2  11     1994.11     2057.51     20.56 o 
   3   2  11     1127.68     1076.23     17.01 o 
   4   2  11      266.91      251.01      5.26 o 
   5   2  11     1392.70     1323.32     19.75 o 
   6   2  11      213.55      234.54     10.28 o 
   7   2  11      143.18      196.61     17.75 o 
  -7   3  11      243.15      280.25     10.52 o 
  -6   3  11      271.55      258.02     11.97 o 
  -5   3  11      481.84      456.43     16.95 o 
  -4   3  11      399.18      393.76     18.62 o 
  -3   3  11     2138.83     2331.73     31.02 o 
  -2   3  11     2504.40     2422.39     24.85 o 
  -1   3  11      944.34      947.66     18.28 o 
   0   3  11     2075.74     2230.09    116.59 o 
   1   3  11      924.79      929.36     14.75 o 
   2   3  11     2589.63     2455.28     34.89 o 
   3   3  11     2168.35     1968.32     24.92 o 
   4   3  11      356.78      333.37      7.75 o 
   5   3  11      472.80      462.41     28.08 o 
   6   3  11      263.41      281.03     17.51 o 
   7   3  11      256.30      269.93     14.40 o 
  -7   4  11       91.05       83.38      6.92 o 
  -6   4  11      371.43      392.17     24.86 o 
  -5   4  11      113.10      107.37      5.25 o 
  -4   4  11     1673.73     1527.84     46.45 o 
  -3   4  11      688.09      661.94     18.95 o 
  -2   4  11      691.38      710.61     23.26 o 
  -1   4  11     1685.84     1702.02     31.02 o 
   0   4  11     4309.05     3959.98    125.73 o 
   1   4  11     1649.56     1729.31     28.95 o 
   2   4  11      760.14      740.89     16.28 o 
   3   4  11      673.91      686.61     35.57 o 
   4   4  11     1646.56     1735.04     61.76 o 
   5   4  11      135.00      135.70     10.52 o 
   6   4  11      388.12      416.88     39.88 o 
   7   4  11       92.22       88.06      6.65 o 
  -6   5  11      328.85      340.07     27.68 o 
  -5   5  11       55.90       52.92      4.89 o 
  -4   5  11      856.60      789.01     65.00 o 
  -3   5  11     1827.89     1755.89     51.56 o 
  -2   5  11      440.10      422.55      8.84 o 
  -1   5  11     1443.67     1496.79     49.98 o 
   0   5  11     3333.64     3330.80    128.86 o 
   1   5  11     1387.62     1465.39     31.03 o 
   2   5  11      466.49      469.46     13.71 o 
   3   5  11     1877.73     1864.86     22.71 o 
   4   5  11      837.57      809.45     33.22 o 
   5   5  11       49.26       55.06      4.79 o 
   6   5  11      305.43      310.20     40.71 o 
  -6   6  11      219.16      257.06      9.97 o 
  -5   6  11        4.77        9.00      3.62 o 
  -4   6  11      337.36      320.73      8.21 o 
  -3   6  11      774.86      741.35     18.83 o 
  -2   6  11     1114.80     1078.74     22.62 o 
  -1   6  11      325.68      280.50     12.46 o 
   0   6  11     4351.25     4027.88     33.12 o 
   1   6  11      374.84      333.44      8.46 o 
   2   6  11     1087.87     1086.88     40.78 o 
   3   6  11      774.50      769.29     17.37 o 
   4   6  11      384.44      373.00     13.11 o 
   5   6  11        8.85       10.88      4.26 o 
   6   6  11      236.86      272.49      5.05 o 
  -5   7  11       43.47       48.52      3.99 o 
  -4   7  11      305.19      295.34      7.41 o 
  -3   7  11      856.63      830.47     14.99 o 
  -2   7  11      992.02      851.67      9.38 o 
  -1   7  11      405.67      398.13      7.02 o 
   0   7  11     2463.25     1997.74     47.36 o 
   1   7  11      445.02      399.01      7.11 o 
   2   7  11      969.52      827.13     11.34 o 
   3   7  11      767.17      767.90      8.68 o 
   4   7  11      311.15      308.73      5.93 o 
   5   7  11       44.28       51.40      3.12 o 
  -4   8  11       95.20       95.93      5.82 o 
  -3   8  11      131.76      132.12      4.24 o 
  -2   8  11      224.83      205.72      7.76 o 
  -1   8  11      245.23      276.01      6.28 o 
   0   8  11      387.35      400.69      7.14 o 
   1   8  11      239.26      260.49      7.63 o 
   2   8  11      213.34      210.55      7.11 o 
   3   8  11      126.61      123.01      4.33 o 
   4   8  11       86.56       86.50      5.26 o 
  -3   9  11       59.90       73.66      3.88 o 
  -2   9  11      550.04      574.89     26.03 o 
  -1   9  11      326.67      322.96      6.23 o 
   0   9  11        9.41        7.20      3.92 o 
   1   9  11      329.39      327.12      6.27 o 
   2   9  11      512.86      490.39     32.82 o 
   3   9  11       60.67       58.16      3.88 o 
   0   0  12     6205.54     6506.60    205.48 o 
   1   0  12     7304.83     8593.12     72.00 o 
   2   0  12     1342.42     1287.76     45.41 o 
   3   0  12     9563.19     9765.73    333.60 o 
   4   0  12      248.14      216.84      5.47 o 
   5   0  12      324.95      317.53      6.88 o 
   6   0  12     1370.34     1273.20     12.58 o 
   7   0  12      425.08      250.19     16.06 o 
  -7   1  12      696.62      707.62     12.64 o 
  -6   1  12      464.98      462.36     17.76 o 
  -5   1  12      225.94      234.62      7.29 o 
  -4   1  12      787.12      778.33     19.92 o 
  -3   1  12     8940.90     8620.94     35.87 o 
  -2   1  12      378.17      378.81      9.69 o 
  -1   1  12     3807.40     4029.67    103.08 o 
   0   1  12     3003.72     3205.49     34.22 o 
   1   1  12     3545.87     3879.91    106.00 o 
   2   1  12      288.35      298.34      8.41 o 
   3   1  12     8726.91     8716.82     42.88 o 
   4   1  12      777.90      756.49     39.25 o 
   5   1  12      228.48      229.25      7.35 o 
   6   1  12      520.34      492.78     32.47 o 
   7   1  12      648.61      668.51     13.29 o 
  -7   2  12      166.21      193.30     12.74 o 
  -6   2  12      162.07      158.87      4.76 o 
  -5   2  12      667.13      658.40     18.15 o 
  -4   2  12     1774.80     1836.09     54.88 o 
  -3   2  12     1081.20     1165.27     18.21 o 
  -2   2  12     1642.74     1568.36     18.21 o 
  -1   2  12     1193.21     1270.18     13.62 o 
   0   2  12     1394.98     1369.87     46.52 o 
   1   2  12     1209.54     1234.29     14.24 o 
   2   2  12     1498.24     1501.96     49.71 o 
   3   2  12     1139.77     1122.80     17.96 o 
   4   2  12     1774.92     1755.29     29.99 o 
   5   2  12      681.99      672.47     31.22 o 
   6   2  12      166.01      184.13      8.72 o 
   7   2  12      161.01      178.37      6.65 o 
  -7   3  12      200.55      211.02      9.42 o 
  -6   3  12      349.28      331.44      6.00 o 
  -5   3  12      339.52      342.58     18.87 o 
  -4   3  12      848.40      843.80     44.92 o 
  -3   3  12     1079.03     1129.84     19.77 o 
  -2   3  12     4198.85     4208.19     84.74 o 
  -1   3  12     1679.51     1667.81     25.75 o 
   0   3  12     1745.81     1861.77     60.65 o 
   1   3  12     1608.40     1553.98     14.84 o 
   2   3  12     4070.26     4142.21    114.85 o 
   3   3  12      969.30      890.07     17.03 o 
   4   3  12      799.12      769.60     31.58 o 
   5   3  12      337.47      327.99     24.70 o 
   6   3  12      305.78      305.84     13.21 o 
   7   3  12      188.12      192.74      8.31 o 
  -7   4  12       60.88       60.80      4.49 o 
  -6   4  12      110.16      105.30      5.84 o 
  -5   4  12      968.40      856.37     10.32 o 
  -4   4  12      537.21      500.86     18.87 o 
  -3   4  12       54.50       39.51      4.94 o 
  -2   4  12      881.22      917.46     32.40 o 
  -1   4  12     2855.93     2701.19     39.32 o 
   0   4  12     1471.43     1437.70     54.83 o 
   1   4  12     2755.75     2675.77     40.20 o 
   2   4  12      945.13      971.10     35.42 o 
   3   4  12       38.95       29.71      5.30 o 
   4   4  12      550.98      612.35     36.83 o 
   5   4  12      969.99      903.35     18.28 o 
   6   4  12      109.56      109.66      8.31 o 
   7   4  12       75.89       80.31      5.54 o 
  -6   5  12      504.36      507.62     33.09 o 
  -5   5  12      293.44      246.28      7.75 o 
  -4   5  12      470.38      457.07     30.82 o 
  -3   5  12      153.73      156.65      5.78 o 
  -2   5  12     3329.55     3272.51     83.64 o 
  -1   5  12      366.05      305.39     16.07 o 
   0   5  12      190.03      225.38      8.59 o 
   1   5  12      355.62      312.32      5.04 o 
   2   5  12     3272.87     3371.55     86.78 o 
   3   5  12      164.20      185.51      6.85 o 
   4   5  12      461.10      467.28     26.07 o 
   5   5  12      287.88      269.11     11.35 o 
   6   5  12      525.14      525.84     29.82 o 
  -6   6  12      182.87      184.44      5.54 o 
  -5   6  12      343.29      369.86     23.21 o 
  -4   6  12      282.13      289.69     11.28 o 
  -3   6  12      432.05      369.09     13.24 o 
  -2   6  12      995.27      888.30     21.26 o 
  -1   6  12     1500.78     1425.26     33.85 o 
   0   6  12      658.62      664.78     11.13 o 
   1   6  12     1493.28     1448.15     21.88 o 
   2   6  12      932.48      861.34     22.08 o 
   3   6  12      439.51      379.52      7.26 o 
   4   6  12      290.15      295.30     11.77 o 
   5   6  12      354.53      390.22     21.35 o 
   6   6  12      183.08      194.93      4.49 o 
  -5   7  12      364.55      380.97     15.23 o 
  -4   7  12      479.56      511.77     11.08 o 
  -3   7  12      331.13      323.80      7.28 o 
  -2   7  12     1527.86     1440.32     17.56 o 
  -1   7  12      880.89      839.57     15.95 o 
   0   7  12      178.75      189.84      7.24 o 
   1   7  12      877.04      765.06     17.40 o 
   2   7  12     1566.92     1432.24     23.62 o 
   3   7  12      349.70      339.52      6.47 o 
   4   7  12      514.78      517.46      8.20 o 
   5   7  12      390.38      368.99     10.25 o 
  -4   8  12      280.85      283.66     18.00 o 
  -3   8  12      256.85      257.23      5.52 o 
  -2   8  12      221.75      191.05      9.91 o 
  -1   8  12      452.16      456.89      7.71 o 
   0   8  12     1743.26     1633.43     12.34 o 
   1   8  12      427.34      436.81      8.62 o 
   2   8  12      231.32      188.88      5.87 o 
   3   8  12      276.68      248.32      5.44 o 
   4   8  12      288.80      260.04     26.04 o 
  -2   9  12      116.18      119.20      3.71 o 
  -1   9  12      122.16      131.18      4.98 o 
   0   9  12      247.81      239.32     14.40 o 
   1   9  12      123.39      122.41      4.70 o 
   2   9  12      127.27      112.66      4.98 o 
   1   0  13    26678.97    28837.31     66.45 o 
   2   0  13     4999.81     5305.96     78.65 o 
   3   0  13     1017.49     1000.19     12.94 o 
   4   0  13       28.48       34.60      3.48 o 
   5   0  13     5947.62     5523.33    179.69 o 
   6   0  13      124.63      141.08      9.93 o 
   7   0  13      419.12      223.93     26.59 o 
  -7   1  13      160.69      149.49     16.33 o 
  -6   1  13      162.78      157.29      9.75 o 
  -5   1  13      964.21      910.69     36.43 o 
  -4   1  13      576.19      578.06     20.75 o 
  -3   1  13      381.59      363.88      8.52 o 
  -2   1  13     3074.07     2968.71     33.79 o 
  -1   1  13     1032.14     1029.96     16.50 o 
   0   1  13     1141.95     1379.52     11.24 o 
   1   1  13     1178.73     1256.56     50.04 o 
   2   1  13     3228.95     2997.51     34.89 o 
   3   1  13      433.72      455.86     12.41 o 
   4   1  13      529.31      559.39     20.00 o 
   5   1  13     1048.01     1038.42     35.30 o 
   6   1  13      140.67      136.20     12.75 o 
   7   1  13      166.74      164.92     16.74 o 
  -7   2  13      124.09      130.50     19.11 o 
  -6   2  13      210.23      200.06      6.43 o 
  -5   2  13      961.99      913.74     83.91 o 
  -4   2  13     2353.78     2397.72    113.91 o 
  -3   2  13      622.76      577.96     13.51 o 
  -2   2  13     1622.07     1557.02     18.99 o 
  -1   2  13     5008.20     5149.12     45.42 o 
   0   2  13     4062.27     4314.59    127.94 o 
   1   2  13     4901.95     5172.05     41.82 o 
   2   2  13     1562.40     1575.88     19.38 o 
   3   2  13      651.68      573.71     13.87 o 
   4   2  13     2266.48     2320.86     27.95 o 
   5   2  13     1000.45      962.98     51.40 o 
   6   2  13      200.32      191.20      6.62 o 
   7   2  13      130.62      135.12      7.17 o 
  -7   3  13      245.14      292.44      9.97 o 
  -6   3  13      246.83      230.17      7.26 o 
  -5   3  13       68.64       71.55      4.32 o 
  -4   3  13     1134.33     1176.57     55.75 o 
  -3   3  13     1220.84     1269.30     42.17 o 
  -2   3  13      792.26      792.97     15.26 o 
  -1   3  13     1598.15     1652.73     28.25 o 
   0   3  13      318.27      319.09      9.37 o 
   1   3  13     1591.26     1667.60     15.67 o 
   2   3  13      727.48      738.66     29.59 o 
   3   3  13     1222.71     1142.09     19.57 o 
   4   3  13     1169.74     1148.64     15.68 o 
   5   3  13       99.06       97.25      5.25 o 
   6   3  13      272.92      264.62      5.52 o 
   7   3  13      247.18      271.95      8.86 o 
  -7   4  13       50.34       45.42      6.09 o 
  -6   4  13      640.54      634.20     43.87 o 
  -5   4  13      162.57      144.11      9.67 o 
  -4   4  13      637.49      534.57      8.48 o 
  -3   4  13     1152.93     1069.44     42.10 o 
  -2   4  13      180.78      169.39     11.25 o 
  -1   4  13      207.55      222.22     18.39 o 
   0   4  13     1647.05     1578.48     25.20 o 
   1   4  13      184.79      179.09      7.21 o 
   2   4  13      197.02      205.21      9.06 o 
   3   4  13     1175.03     1169.97     28.25 o 
   5   4  13      155.85      142.34      9.42 o 
   6   4  13      649.21      627.35     39.91 o 
   7   4  13       58.72       55.39      4.98 o 
  -6   5  13      204.86      201.13      8.60 o 
  -5   5  13       95.82       87.90      7.14 o 
  -4   5  13       87.74       72.81      6.32 o 
  -3   5  13     1233.04     1211.53     21.32 o 
  -2   5  13      576.69      532.75     11.53 o 
  -1   5  13      308.58      295.76      8.14 o 
   0   5  13     2303.20     2141.71     52.94 o 
   1   5  13      333.98      330.54      5.33 o 
   2   5  13      586.90      547.73     12.13 o 
   3   5  13     1182.54     1223.54     13.32 o 
   4   5  13       56.42       48.73      4.93 o 
   5   5  13      104.85      106.36      6.92 o 
   6   5  13      184.21      197.31     15.70 o 
  -6   6  13      589.30      666.30      9.97 o 
  -5   6  13      143.75      157.31     11.23 o 
  -4   6  13      851.50      821.56     33.87 o 
  -3   6  13      570.12      555.58     11.34 o 
  -2   6  13      416.81      394.90     12.47 o 
  -1   6  13      461.38      389.77     15.76 o 
   0   6  13     2469.50     2101.97     62.03 o 
   1   6  13      461.08      394.97     12.65 o 
   2   6  13      420.46      424.26     14.88 o 
   3   6  13      567.18      546.27     17.14 o 
   4   6  13      840.39      798.56     44.88 o 
   5   6  13      145.28      145.44      4.50 o 
   6   6  13      570.02      639.71      8.31 o 
  -5   7  13      150.74      163.09      4.25 o 
  -4   7  13      303.70      314.12     10.25 o 
  -3   7  13     1012.71     1025.12     16.68 o 
  -2   7  13      642.65      614.39      8.07 o 
  -1   7  13      615.31      612.84      8.30 o 
   0   7  13      424.01      354.07     11.91 o 
   1   7  13      581.32      527.58     16.62 o 
   2   7  13      607.85      564.92     19.71 o 
   3   7  13     1052.41     1058.78     14.34 o 
   4   7  13      281.61      290.06     12.23 o 
   5   7  13      149.93      155.75      8.25 o 
  -4   8  13      203.91      223.76      5.54 o 
  -3   8  13      247.77      242.45      5.82 o 
  -2   8  13       23.28       30.53      2.51 o 
  -1   8  13      515.47      496.15      9.14 o 
   0   8  13      425.55      399.77      6.82 o 
   1   8  13      537.11      490.58      8.81 o 
   2   8  13       26.38       31.28      3.40 o 
   3   8  13      249.25      220.61     12.96 o 
   4   8  13      184.18      213.24      6.65 o 
  -2   9  13      507.48      527.41     40.71 o 
  -1   9  13      312.13      303.02     13.29 o 
   0   9  13       89.99       82.74      6.37 o 
   1   9  13      323.85      294.78      5.67 o 
   2   9  13      546.80      488.64     38.80 o 
   0   0  14     7200.45     8127.12    114.37 o 
   1   0  14      543.05      726.78     15.59 o 
   2   0  14      919.76      903.30     23.26 o 
   3   0  14       29.90       33.07      4.36 o 
   4   0  14     2385.46     2526.21     57.75 o 
   5   0  14      118.30      118.47      7.36 o 
   6   0  14      327.89      301.20     18.71 o 
   7   0  14        5.47        3.38      6.92 o 
  -7   1  14      853.14      845.56     67.28 o 
  -6   1  14      688.06      651.39     13.29 o 
  -5   1  14      310.07      305.13     17.22 o 
  -4   1  14      557.03      566.80     30.37 o 
  -3   1  14     4584.71     4383.31     35.25 o 
  -2   1  14     1868.72     1992.63     20.56 o 
  -1   1  14     3433.92     3655.45    111.87 o 
   0   1  14     5245.89     6067.70    121.91 o 
   1   1  14     3328.82     3592.04     99.77 o 
   2   1  14     1863.61     2052.53     38.49 o 
   3   1  14     4651.24     4572.81     32.90 o 
   4   1  14      621.38      637.07     20.78 o 
   5   1  14      301.39      301.48     15.75 o 
   6   1  14      646.27      599.14      8.22 o 
   7   1  14      902.66      758.15    176.96 o 
  -7   2  14      102.27      103.62     13.11 o 
  -6   2  14      726.68      695.74     17.16 o 
  -5   2  14      435.09      420.88     20.49 o 
  -4   2  14      230.87      212.77      7.09 o 
  -3   2  14      435.37      400.36      9.58 o 
  -2   2  14      237.57      211.59     10.52 o 
  -1   2  14     2556.66     2559.55     71.97 o 
   0   2  14     1704.63     1711.92     18.52 o 
   1   2  14     2503.60     2627.15    118.25 o 
   2   2  14      274.19      267.24      9.40 o 
   3   2  14      421.61      373.57     11.94 o 
   4   2  14      242.46      219.25      8.74 o 
   5   2  14      444.67      430.20     21.01 o 
   6   2  14      720.82      669.83     16.11 o 
   7   2  14      131.56      133.92      6.29 o 
  -7   3  14      138.95      148.99      8.31 o 
  -6   3  14      222.32      216.72      6.65 o 
  -5   3  14      343.15      330.32     13.27 o 
  -4   3  14     1253.00     1248.67     62.28 o 
  -3   3  14      712.51      806.07     15.27 o 
  -2   3  14      811.22      844.73     16.04 o 
  -1   3  14     1289.05     1363.16     27.97 o 
   0   3  14     1641.40     1819.67     26.31 o 
   1   3  14     1392.68     1390.03     17.79 o 
   2   3  14      784.22      843.53     23.26 o 
   3   3  14      777.83      783.14     17.17 o 
   4   3  14     1296.39     1222.44     19.57 o 
   5   3  14      316.36      283.90     11.56 o 
   6   3  14      225.19      205.33     15.51 o 
   7   3  14      157.57      171.14      6.65 o 
  -7   4  14      113.68      103.02      6.09 o 
  -6   4  14       29.56       27.54      4.01 o 
  -5   4  14      225.32      219.62      5.40 o 
  -4   4  14      669.88      595.97      9.66 o 
  -3   4  14      240.04      213.47     11.44 o 
  -2   4  14     2056.15     2038.74     36.28 o 
  -1   4  14     2722.30     2747.83    109.24 o 
   0   4  14       67.42       55.90      9.78 o 
   1   4  14     2775.18     2714.86     32.94 o 
   2   4  14     1956.37     2034.20     49.25 o 
   3   4  14      230.14      228.52      6.07 o 
   4   4  14      654.45      583.77     14.40 o 
   5   4  14      251.98      229.85     10.52 o 
   6   4  14       26.71       23.72      3.72 o 
  -6   5  14        4.84        5.84      3.15 o 
  -5   5  14      592.84      531.17     28.72 o 
  -4   5  14      788.06      683.75     17.56 o 
  -3   5  14      196.55      173.14      8.31 o 
  -2   5  14     1851.40     1668.01     64.67 o 
  -1   5  14     1338.19     1188.23     16.60 o 
   0   5  14      301.23      286.83      6.15 o 
   1   5  14     1288.15     1197.68     14.23 o 
   2   5  14     1775.32     1662.96     31.85 o 
   3   5  14      201.85      184.96      5.74 o 
   4   5  14      723.13      654.59     11.67 o 
   5   5  14      630.63      574.29     27.42 o 
   6   5  14        0.97        6.53      3.05 o 
  -6   6  14      239.92      257.55      6.65 o 
  -5   6  14     1029.92     1128.69     84.31 o 
  -4   6  14      143.63      144.86      6.16 o 
  -3   6  14       70.66       67.28      5.20 o 
  -2   6  14      406.25      378.07     13.27 o 
  -1   6  14     1065.23     1010.35     10.32 o 
   0   6  14      960.72      731.62     11.12 o 
   1   6  14     1085.91     1041.29     12.85 o 
   2   6  14      381.85      379.31     12.45 o 
   3   6  14       54.81       46.35      3.63 o 
   4   6  14      175.09      175.48      5.51 o 
   5   6  14     1029.86     1047.84     74.00 o 
   6   6  14      222.71      283.58      8.31 o 
  -5   7  14       83.59       87.73      3.46 o 
  -4   7  14      599.51      656.28     20.48 o 
  -3   7  14      227.10      228.52      5.35 o 
  -2   7  14     1369.47     1268.90     17.45 o 
  -1   7  14      310.27      321.07     11.27 o 
   0   7  14      640.23      596.48     21.60 o 
   1   7  14      320.95      307.46      7.80 o 
   2   7  14     1366.55     1269.45     15.51 o 
   3   7  14      236.61      230.90      9.35 o 
   4   7  14      612.55      621.84     22.03 o 
   5   7  14       73.58       76.65      9.06 o 
  -4   8  14      428.50      459.71      6.65 o 
  -3   8  14      253.62      295.02      5.44 o 
  -2   8  14       65.95       66.24      2.68 o 
  -1   8  14      578.13      563.91     11.86 o 
   0   8  14      111.86       90.45      5.13 o 
   1   8  14      590.32      566.05     12.74 o 
   2   8  14       62.52       69.53      3.56 o 
   3   8  14      255.35      265.84     11.35 o 
   4   8  14      436.92      511.77      8.31 o 
  -2   9  14       38.24       57.60      3.88 o 
  -1   9  14      309.22      307.98      5.19 o 
   0   9  14       40.70       57.92      3.71 o 
   1   9  14      309.91      285.28      5.09 o 
   1   0  15     4310.00     4490.94    104.09 o 
   2   0  15      808.06      766.45     18.28 o 
   3   0  15      279.88      280.43     10.40 o 
   4   0  15      954.39      979.20     31.98 o 
   5   0  15      801.36      756.97     12.23 o 
   6   0  15      107.31      110.70      6.75 o 
   7   0  15      181.78      103.85      8.58 o 
  -7   1  15      118.26      115.96     12.48 o 
  -6   1  15      227.86      235.92      7.52 o 
  -5   1  15       60.25       68.21      8.63 o 
  -4   1  15     1303.09     1265.08     45.31 o 
  -3   1  15      482.45      496.71     10.73 o 
  -2   1  15     3475.77     3335.58     91.17 o 
  -1   1  15      280.06      234.92      6.42 o 
   0   1  15     1293.48     1455.85     32.86 o 
   1   1  15      250.18      201.69      7.11 o 
   2   1  15     3535.96     3530.01    126.00 o 
   3   1  15      461.31      501.82     10.57 o 
   4   1  15     1376.45     1384.83     26.85 o 
   5   1  15       46.28       49.66      3.70 o 
   6   1  15      236.89      208.31      7.37 o 
   7   1  15      140.88      107.90     17.45 o 
  -7   2  15      118.89      138.27      7.02 o 
  -6   2  15      115.22      121.21      8.69 o 
  -5   2  15      717.35      726.46     34.34 o 
  -4   2  15      673.29      694.27     20.69 o 
  -3   2  15     1223.61     1331.08     34.81 o 
  -2   2  15     5328.60     5342.01     54.28 o 
  -1   2  15     1978.91     1800.16     22.99 o 
   0   2  15      602.36      561.53      9.03 o 
   2   2  15     5452.13     5422.32     51.51 o 
   3   2  15     1253.64     1350.16     69.93 o 
   4   2  15      625.58      617.92     20.93 o 
   5   2  15      786.32      791.03     36.25 o 
   6   2  15      125.42      122.84      5.63 o 
   7   2  15      136.89      134.43      5.26 o 
  -7   3  15      149.54      133.48      7.75 o 
  -6   3  15      133.47      132.10      5.87 o 
  -5   3  15      517.49      512.04     28.00 o 
  -4   3  15     1327.31     1320.55     92.13 o 
  -3   3  15      735.26      770.81     17.30 o 
  -2   3  15     1409.82     1379.44     20.37 o 
  -1   3  15     1404.94     1325.92     26.59 o 
   0   3  15     2216.07     2113.15     26.59 o 
   1   3  15     1319.83     1319.07     19.53 o 
   2   3  15     1368.47     1295.36     20.17 o 
   3   3  15      673.33      643.31     30.74 o 
   4   3  15     1271.83     1147.61     32.51 o 
   5   3  15      516.18      495.60     19.56 o 
   6   3  15      148.63      137.66      9.73 o 
   7   3  15      150.43      152.31      5.54 o 
  -6   4  15      192.61      230.87     13.02 o 
  -5   4  15      131.95      123.64      4.67 o 
  -4   4  15      931.65      844.32     37.13 o 
  -3   4  15      836.23      715.28      8.87 o 
  -2   4  15      335.61      363.60     12.26 o 
  -1   4  15      969.36      929.95     47.13 o 
   0   4  15     1845.24     2003.50     62.55 o 
   1   4  15      967.27      931.72     21.14 o 
   2   4  15      324.38      349.55     12.31 o 
   3   4  15      766.90      719.36     36.28 o 
   4   4  15      885.13      699.48     58.99 o 
   5   4  15      128.52      119.02      7.04 o 
   6   4  15      191.22      226.88      6.37 o 
  -6   5  15      564.80      619.51     36.28 o 
  -5   5  15       11.10       11.34      3.68 o 
  -4   5  15      789.75      772.60     25.82 o 
  -3   5  15     1667.23     1420.27     31.34 o 
  -2   5  15      535.68      555.77     12.46 o 
  -1   5  15     1099.94      999.24     31.47 o 
   0   5  15     2266.41     2222.95     49.41 o 
   1   5  15     1163.99     1130.48     20.64 o 
   2   5  15      573.56      558.56     12.19 o 
   3   5  15     1788.30     1660.56     66.30 o 
   4   5  15      749.18      743.45     35.68 o 
   5   5  15        8.72       12.08      3.68 o 
   6   5  15      581.23      562.82     36.00 o 
  -5   6  15       93.91       88.48      6.36 o 
  -4   6  15      733.54      707.56     19.03 o 
  -3   6  15      517.66      478.03     11.83 o 
  -2   6  15       46.36       37.08      3.84 o 
  -1   6  15       99.79       97.10      4.96 o 
   0   6  15     1347.44     1187.62     44.03 o 
   1   6  15      142.03      142.91      5.75 o 
   2   6  15       70.53       64.78      5.75 o 
   3   6  15      499.39      472.59     11.95 o 
   4   6  15      663.52      608.34     32.03 o 
   5   6  15       73.93       66.10      7.09 o 
  -4   7  15      235.80      279.90      6.97 o 
  -3   7  15      517.00      547.71      7.72 o 
  -2   7  15     1186.13     1101.99     21.36 o 
  -1   7  15      276.79      283.11      6.38 o 
   0   7  15       16.42       36.89      6.61 o 
   1   7  15      253.24      230.96      7.24 o 
   2   7  15     1289.24     1160.97     36.83 o 
   3   7  15      493.02      503.95     21.90 o 
   4   7  15      193.28      203.11      6.88 o 
   5   7  15       27.92       26.99      2.77 o 
  -3   8  15      179.36      206.65      4.65 o 
  -2   8  15      191.82      198.89      5.48 o 
  -1   8  15      605.93      609.47     21.60 o 
   0   8  15      121.92      110.13      4.68 o 
   1   8  15      593.95      597.36      9.01 o 
   2   8  15      205.24      195.60      8.05 o 
  -1   9  15      319.79      388.10      5.26 o 
   0   9  15       32.89       34.94      4.43 o 
   1   9  15      336.79      356.55      6.92 o 
   0   0  16     3366.38     3872.52    204.65 o 
   1   0  16     1006.29     1005.84     18.63 o 
   2   0  16        3.06        5.45      4.13 o 
   3   0  16      225.11      188.82      6.60 o 
   4   0  16      812.28      744.33     15.91 o 
   5   0  16       67.44       78.30      6.71 o 
   6   0  16      472.66      454.26     10.47 o 
   7   0  16      137.46       88.85     11.08 o 
  -7   1  16      191.61      173.58     24.92 o 
  -6   1  16      303.46      307.90     30.55 o 
  -5   1  16       11.86       10.54      5.20 o 
  -4   1  16      936.68      962.21     36.52 o 
  -3   1  16     1284.50     1171.94     29.50 o 
  -2   1  16      934.03      984.72     23.62 o 
  -1   1  16      953.45      888.49     31.31 o 
   0   1  16     3856.93     4168.34     97.76 o 
   1   1  16     1035.37     1004.32     45.13 o 
   2   1  16      938.93     1007.07     30.19 o 
   3   1  16     1278.69     1235.96     24.71 o 
   4   1  16      866.37      905.27     12.44 o 
   5   1  16       10.00       10.12      3.43 o 
   6   1  16      343.78      316.24     60.32 o 
   7   1  16      203.18      178.72     34.06 o 
  -7   2  16      531.10      500.61     55.07 o 
  -6   2  16      409.91      380.32     10.21 o 
  -5   2  16      199.17      197.74      8.75 o 
  -4   2  16     1395.90     1471.40     60.23 o 
  -3   2  16      985.21     1038.19     28.02 o 
  -2   2  16     1958.55     1930.33     22.71 o 
  -1   2  16     2470.70     2341.29     30.19 o 
   0   2  16     5973.69     6348.55    109.39 o 
   1   2  16     2340.24     2264.79     22.46 o 
   2   2  16     1988.67     1975.69     40.71 o 
   3   2  16      942.61      991.49     39.28 o 
   4   2  16     1356.65     1365.67     76.85 o 
   5   2  16      234.22      223.93      8.88 o 
   6   2  16      396.17      353.34     10.97 o 
   7   2  16      505.69      588.20     11.63 o 
  -7   3  16      124.66      115.76      6.65 o 
  -6   3  16      631.67      537.89     41.63 o 
  -5   3  16      724.40      683.92     38.62 o 
  -4   3  16      815.32      851.68     55.13 o 
  -3   3  16      704.94      725.00     14.47 o 
  -2   3  16     2322.51     2333.41     49.80 o 
  -1   3  16     4314.39     4314.72    110.08 o 
   0   3  16     1173.53     1142.53     21.04 o 
   1   3  16     4392.42     4272.51     40.43 o 
   2   3  16     2420.59     2533.31     74.93 o 
   3   3  16      740.21      749.18     12.23 o 
   4   3  16      923.71      868.91     25.90 o 
   5   3  16      763.29      718.35     34.34 o 
   6   3  16      627.16      590.41     41.41 o 
  -6   4  16       95.19      104.05      6.06 o 
  -5   4  16     1049.70      939.64     13.32 o 
  -4   4  16     1555.19     1409.28     40.40 o 
  -3   4  16      118.60      113.15      5.08 o 
  -2   4  16     4204.98     4141.29     99.97 o 
  -1   4  16      769.74      746.88     27.89 o 
   0   4  16      178.52      202.29      6.00 o 
   1   4  16      734.40      728.87     16.05 o 
   2   4  16     4115.67     3995.55     49.73 o 
   3   4  16      100.47      115.67      5.84 o 
   4   4  16     1633.10     1301.33     58.16 o 
   5   4  16      997.40      940.38     12.11 o 
   6   4  16       89.63       95.13      6.04 o 
  -6   5  16      398.09      399.38     14.68 o 
  -5   5  16      360.98      344.89      6.86 o 
  -4   5  16     1656.34     1626.10     45.81 o 
  -3   5  16      131.94      123.14      4.56 o 
  -2   5  16     3391.69     3123.36    183.26 o 
  -1   5  16      448.27      442.72     15.49 o 
   0   5  16      625.04      602.21     12.08 o 
   1   5  16      415.00      429.60     13.29 o 
   2   5  16     3241.61     3028.85     39.60 o 
   3   5  16      147.50      132.91      3.84 o 
   4   5  16     1687.66     1523.31     72.80 o 
   5   5  16      320.55      334.22      7.57 o 
  -5   6  16       62.21       72.93      5.26 o 
  -4   6  16      384.69      379.19     14.25 o 
  -3   6  16      487.83      480.66      6.35 o 
  -2   6  16      322.91      318.32     10.09 o 
  -1   6  16     1048.54      962.89     14.69 o 
   0   6  16        2.92        3.02      3.81 o 
   1   6  16      990.27      938.58     28.67 o 
   2   6  16      330.36      337.41     24.09 o 
   3   6  16      515.74      523.76      7.33 o 
   4   6  16      413.74      376.52     29.35 o 
   5   6  16       92.17       79.76      4.98 o 
  -4   7  16       40.87       52.73      2.58 o 
  -3   7  16       96.86      100.74      4.81 o 
  -2   7  16       68.14       83.43      4.28 o 
  -1   7  16      422.04      406.30      7.02 o 
   0   7  16      195.90      137.60      6.45 o 
   1   7  16      390.84      361.05      8.02 o 
   2   7  16       55.84       66.48      4.15 o 
   3   7  16       74.15       74.99      3.60 o 
   4   7  16       61.73       64.87      5.47 o 
  -3   8  16      147.60      168.93      4.98 o 
  -2   8  16      170.51      191.30      3.29 o 
  -1   8  16      252.01      292.72     12.47 o 
   0   8  16      610.26      591.08      8.98 o 
   1   8  16      270.82      287.20     10.52 o 
   2   8  16      172.94      190.72      7.40 o 
   3   8  16      132.19      155.08      6.09 o 
  -1   9  16      375.80      392.91      8.58 o 
   0   9  16      134.81      154.33     12.18 o 
   1   0  17     1384.85     1210.94     20.06 o 
   2   0  17     2380.37     2365.39     32.12 o 
   3   0  17      333.53      371.08     12.92 o 
   4   0  17      902.89      799.26     13.16 o 
   5   0  17      450.41      477.65      9.01 o 
   6   0  17       18.30        9.69      4.59 o 
   7   0  17       26.94       22.95      6.12 o 
  -7   1  17        0.77        8.07      5.72 o 
  -6   1  17       35.21       44.15      5.48 o 
  -5   1  17      605.21      594.97     11.67 o 
  -3   1  17      225.20      224.33      8.96 o 
  -2   1  17     2487.75     2395.65     24.27 o 
  -1   1  17     2284.33     2508.30     21.73 o 
   0   1  17       85.73      138.10      9.97 o 
   1   1  17     2419.03     2417.06     33.79 o 
   2   1  17     2540.86     2468.57     36.00 o 
   3   1  17      203.21      214.88      6.81 o 
   4   1  17      575.00      573.77     10.96 o 
   5   1  17      551.69      583.26     20.22 o 
   6   1  17       24.61       22.26      4.37 o 
   7   1  17        2.89        6.34      5.19 o 
  -7   2  17      350.22      305.18      5.87 o 
  -6   2  17      345.64      343.96     13.03 o 
  -5   2  17     1258.61     1238.86     77.82 o 
  -4   2  17     1766.70     1779.24     85.98 o 
  -3   2  17      617.45      621.18     17.17 o 
  -2   2  17     1197.67     1280.34     11.32 o 
  -1   2  17     1468.90     1353.99     44.31 o 
   0   2  17      885.75      897.07     14.47 o 
   1   2  17     1427.33     1334.88     17.90 o 
   2   2  17     1243.14     1266.16     31.02 o 
   3   2  17      594.83      594.47      8.17 o 
   4   2  17     1811.70     1769.82    104.49 o 
   5   2  17     1231.47     1198.24     58.83 o 
   6   2  17      351.00      312.51     20.86 o 
  -6   3  17     1191.69     1073.25     55.20 o 
  -5   3  17      173.32      162.82      6.70 o 
  -4   3  17      501.89      467.96     37.39 o 
  -3   3  17     2354.30     2417.56     22.85 o 
  -2   3  17     1510.02     1471.17     24.49 o 
  -1   3  17     1333.10     1297.12     45.80 o 
   0   3  17     2460.11     2392.99     29.74 o 
   1   3  17     1346.84     1350.91     32.85 o 
   2   3  17     1542.59     1554.49     41.69 o 
   3   3  17     2416.61     2422.43     18.53 o 
   4   3  17      494.30      470.28      7.70 o 
   5   3  17      146.89      132.02      7.43 o 
   6   3  17     1164.10     1075.64     39.48 o 
  -6   4  17     1306.18     1351.40     76.99 o 
  -5   4  17       94.89       85.52      5.38 o 
  -4   4  17     2168.70     2043.84    148.71 o 
  -3   4  17     1761.16     1536.19     23.26 o 
  -2   4  17     4638.74     4795.30     25.71 o 
  -1   4  17     1134.29     1091.95     28.14 o 
   0   4  17    12090.70    12081.88    132.83 o 
   1   4  17     1153.47     1125.71      7.86 o 
   2   4  17     4710.35     4734.42     34.34 o 
   3   4  17     1832.04     1518.14     23.82 o 
   4   4  17     2118.07     1761.35    100.11 o 
   5   4  17       76.36       73.63      4.81 o 
   6   4  17     1304.26     1406.54     73.94 o 
  -6   5  17      137.01      157.97      4.49 o 
  -5   5  17       54.59       48.19      8.31 o 
  -4   5  17      918.87      884.56     24.30 o 
  -3   5  17      525.85      494.52      9.17 o 
  -2   5  17      137.88      114.06      5.87 o 
  -1   5  17      806.63      781.98     27.53 o 
   0   5  17      867.18      895.88     11.90 o 
   1   5  17      952.99      982.58     33.18 o 
   2   5  17      103.69       94.75      5.44 o 
   3   5  17      452.94      439.82     11.61 o 
   4   5  17     1026.33      875.62     71.81 o 
   5   5  17       48.17       42.95      3.43 o 
  -5   6  17      176.74      204.55     24.92 o 
  -4   6  17      263.75      265.94      4.54 o 
  -3   6  17      780.60      789.39     12.95 o 
  -2   6  17      134.68      127.30      7.48 o 
  -1   6  17      805.30      762.97      9.16 o 
   0   6  17      309.82      301.96      8.02 o 
   1   6  17      773.50      741.28     18.06 o 
   2   6  17      155.12      151.47      5.84 o 
   3   6  17      752.86      770.10     25.77 o 
   4   6  17      239.66      258.10     10.52 o 
   5   6  17      168.50      163.14     14.56 o 
  -4   7  17      396.01      412.02     15.51 o 
  -3   7  17      395.71      426.08     11.59 o 
  -2   7  17       76.04       79.60      3.41 o 
  -1   7  17      365.44      356.41      6.50 o 
   0   7  17      332.17      311.01      7.63 o 
   1   7  17      372.77      358.85      7.80 o 
   2   7  17       59.53       64.80      4.98 o 
   3   7  17      398.80      417.57     20.75 o 
   4   7  17      416.11      432.80     54.28 o 
  -2   8  17       89.26      112.19      4.64 o 
  -1   8  17      262.74      267.48      8.07 o 
   0   8  17      153.68      184.21      9.42 o 
   1   8  17      243.65      232.88      6.06 o 
   2   8  17       80.01       94.36      4.26 o 
   3   8  17       50.18       73.66      4.98 o 
   0   0  18      410.30      360.01     14.40 o 
   1   0  18      209.13      229.06      8.04 o 
   2   0  18      485.58      494.89     18.63 o 
   3   0  18     1927.10     2070.51     60.30 o 
   4   0  18      536.77      493.42     11.35 o 
   5   0  18        1.46        4.59      3.47 o 
   6   0  18      502.34      480.03     10.52 o 
   7   0  18      174.26      143.50     11.63 o 
  -7   1  18      227.99      192.19      8.86 o 
  -6   1  18     1195.78     1122.93     98.58 o 
  -5   1  18      126.25      128.21      4.95 o 
  -4   1  18      786.94      798.67     13.85 o 
  -3   1  18     1070.78     1025.68     12.15 o 
  -2   1  18      475.50      475.37      9.88 o 
  -1   1  18      747.91      743.18     15.43 o 
   0   1  18     3705.03     4050.97    142.62 o 
   2   1  18      389.88      458.08     14.24 o 
   3   1  18     1090.14     1107.68     27.75 o 
   4   1  18      840.56      838.48      9.22 o 
   5   1  18      118.38      117.24      7.74 o 
   6   1  18     1105.18      974.55    140.00 o 
   7   1  18      201.69      192.19      8.31 o 
  -6   2  18      270.84      267.59      6.00 o 
  -5   2  18     1133.87     1104.24     55.31 o 
  -4   2  18      580.62      576.37     34.25 o 
  -3   2  18       75.17       81.43      3.88 o 
  -2   2  18      424.92      442.16      5.78 o 
  -1   2  18     1512.93     1640.79     46.01 o 
   0   2  18     4413.18     4560.96    151.76 o 
   1   2  18     1454.77     1565.87     95.26 o 
   2   2  18      488.92      528.22     13.11 o 
   3   2  18       90.43       92.46      4.84 o 
   4   2  18      584.61      548.81      9.68 o 
   5   2  18     1202.15     1232.95     24.46 o 
   6   2  18      318.66      313.08      9.01 o 
  -6   3  18      407.15      383.78      9.58 o 
  -5   3  18      797.55      757.26     57.73 o 
  -3   3  18     1377.81     1377.50    112.67 o 
  -2   3  18     3540.32     3500.62     52.37 o 
  -1   3  18     2826.91     2824.79     47.07 o 
   0   3  18     2418.80     2632.40     39.59 o 
   1   3  18     2836.11     2902.12     52.84 o 
   2   3  18     3506.93     3586.37     76.83 o 
   3   3  18     1358.37     1381.03     68.46 o 
   4   3  18     2390.59     2282.10     17.42 o 
   5   3  18      768.32      746.50     30.29 o 
   6   3  18      412.25      404.74     19.29 o 
  -6   4  18      406.94      448.08     10.52 o 
  -5   4  18      848.52      847.84     49.69 o 
  -3   4  18     1004.18      950.59     13.47 o 
  -2   4  18      462.46      464.55     22.36 o 
  -1   4  18     1238.80     1141.06     36.85 o 
   0   4  18     5228.49     5280.65     88.55 o 
   1   4  18     1173.84     1122.01      7.56 o 
   2   4  18      655.92      655.01     22.66 o 
   3   4  18     1095.93      994.83     12.85 o 
   4   4  18      683.87      634.73     10.49 o 
   5   4  18      857.73      824.92     31.51 o 
   6   4  18      443.37      446.41      7.75 o 
  -5   5  18      621.02      599.83     13.29 o 
  -4   5  18      243.46      250.53      8.92 o 
  -3   5  18      856.73      843.88     15.35 o 
  -2   5  18     2131.29     2120.84     23.26 o 
  -1   5  18     2163.60     1966.62     56.75 o 
   0   5  18      107.99      123.90      6.36 o 
   1   5  18     2273.91     2283.75     66.88 o 
   2   5  18     2229.47     2133.82     26.86 o 
   3   5  18      813.24      791.38     14.60 o 
   4   5  18      271.21      266.15      7.17 o 
   5   5  18      613.87      612.09      8.03 o 
  -5   6  18      317.54      373.59     31.85 o 
  -4   6  18      266.81      278.76      7.88 o 
  -3   6  18       65.87       72.90      3.69 o 
  -2   6  18     1277.86     1251.05     30.52 o 
  -1   6  18     1221.28     1214.10     27.42 o 
   0   6  18       45.26       79.08      5.45 o 
   1   6  18     1199.54     1240.99     17.05 o 
   2   6  18     1356.06     1274.88     26.03 o 
   3   6  18       81.52       90.79      4.09 o 
   4   6  18      263.42      272.55     11.91 o 
   5   6  18      290.18      301.57     27.74 o 
  -3   7  18       49.78       43.41      3.07 o 
  -2   7  18      159.02      160.62      4.00 o 
  -1   7  18      419.80      393.19     10.04 o 
   0   7  18      153.56      146.35      6.06 o 
   1   7  18      427.93      398.47     28.80 o 
   2   7  18      130.26      131.19     13.04 o 
   3   7  18       52.34       45.03      2.91 o 
   4   7  18       32.53       39.69      2.77 o 
  -2   8  18      368.66      382.03     11.91 o 
  -1   8  18      113.85      125.18      3.24 o 
   0   8  18      184.21      199.62      8.86 o 
   1   8  18       98.48      105.90      4.98 o 
   2   8  18      361.05      352.15     21.60 o 
   3   8  18      248.06      296.87      6.09 o 
   1   0  19      535.71      486.39     13.57 o 
   2   0  19     4099.07     4400.35     81.09 o 
   3   0  19      120.11      143.73      4.31 o 
   4   0  19     1194.75     1090.43     36.00 o 
   5   0  19      651.90      710.87     15.51 o 
   6   0  19      260.64      225.04      9.97 o 
   7   0  19        3.73        2.99      4.39 o 
  -7   1  19      175.54      186.65      9.42 o 
  -6   1  19      225.08      216.18     16.58 o 
  -5   1  19      445.47      428.08      9.70 o 
  -4   1  19     1415.70     1349.77     18.28 o 
  -3   1  19      631.14      578.39     29.04 o 
  -2   1  19     2176.04     2239.15     41.36 o 
  -1   1  19     1668.79     1732.82     35.97 o 
   0   1  19     1520.93     1658.55     20.75 o 
   1   1  19     1612.60     1718.49     36.29 o 
   2   1  19     2080.97     2168.65     37.13 o 
   3   1  19      617.97      619.59     24.17 o 
   4   1  19     1375.88     1337.20     19.36 o 
   5   1  19      458.16      436.88      7.86 o 
   6   1  19      250.88      218.90     24.31 o 
   7   1  19      190.55      186.65      7.20 o 
  -6   2  19       87.50       90.07      4.59 o 
  -5   2  19      192.97      195.32      6.80 o 
  -4   2  19      803.85      752.70     17.72 o 
  -3   2  19      881.63      854.24     35.04 o 
  -2   2  19     1998.74     2098.62     17.93 o 
  -1   2  19      203.88      186.13      3.91 o 
   0   2  19       72.46       89.53      3.51 o 
   1   2  19      134.80      135.78      4.56 o 
   2   2  19     2069.59     2195.84     36.53 o 
   3   2  19      766.32      785.85     51.42 o 
   4   2  19      700.01      710.83     10.49 o 
   5   2  19      135.97      143.10      5.46 o 
   6   2  19       65.36       65.79      6.45 o 
  -6   3  19      375.24      338.46     10.78 o 
  -5   3  19      130.91      106.95      5.96 o 
  -4   3  19      649.58      715.90     14.95 o 
  -3   3  19     4688.08     4517.80     98.59 o 
  -2   3  19     2749.55     2755.36     52.96 o 
  -1   3  19     3135.36     3130.97     50.24 o 
   0   3  19        7.04       10.72      3.11 o 
   1   3  19     3499.95     3545.89     17.56 o 
   2   3  19     2567.69     2542.37     14.70 o 
   3   3  19     4580.10     4830.11    100.21 o 
   4   3  19      766.73      691.28      8.39 o 
   5   3  19       93.64       89.21      4.72 o 
   6   3  19      296.04      268.20     17.39 o 
  -6   4  19      152.32      160.07      7.75 o 
  -5   4  19      423.89      453.03     17.66 o 
  -4   4  19      272.61      265.30     11.63 o 
  -3   4  19      953.87      987.44     84.05 o 
  -2   4  19      688.11      680.64     16.46 o 
  -1   4  19      593.36      602.60     14.40 o 
   0   4  19     1320.10     1242.71     11.53 o 
   1   4  19      584.85      601.35      7.19 o 
   2   4  19      577.49      612.43     22.94 o 
   3   4  19     1049.61     1034.31     44.18 o 
   4   4  19      308.34      286.91      7.57 o 
   5   4  19      450.63      443.56     22.17 o 
   6   4  19      149.53      160.07      4.98 o 
  -5   5  19       12.75       22.29      4.65 o 
  -4   5  19       44.21       44.12      4.41 o 
  -3   5  19     1052.31     1071.80     21.65 o 
  -2   5  19      325.23      313.33      6.75 o 
  -1   5  19     1025.58      955.71     16.52 o 
   0   5  19      220.26      205.23      5.64 o 
   1   5  19      938.03      936.66     30.32 o 
   2   5  19      280.98      272.76      7.17 o 
   3   5  19     1041.95     1056.40     16.88 o 
   4   5  19       50.86       55.27      4.79 o 
   5   5  19       11.94       16.66      2.91 o 
  -4   6  19      233.74      248.50      6.06 o 
  -3   6  19      505.77      509.26     15.67 o 
  -2   6  19       81.42       76.76      3.57 o 
  -1   6  19      278.70      262.70      6.16 o 
   0   6  19     1682.82     1632.77     31.29 o 
   1   6  19      243.79      246.24      8.56 o 
   2   6  19       85.47       85.84      5.54 o 
   3   6  19      545.15      527.73     14.99 o 
   4   6  19      262.48      261.98      7.20 o 
   5   6  19      169.53      171.14      4.43 o 
  -3   7  19      175.49      183.41      6.28 o 
  -2   7  19      254.51      248.78      5.62 o 
  -1   7  19      536.31      570.54      7.82 o 
   0   7  19     1536.63     1487.75     20.22 o 
   1   7  19      582.46      578.79     12.74 o 
   2   7  19      231.30      217.30      4.26 o 
   3   7  19      192.72      182.59      4.15 o 
   4   7  19      101.66       99.26     16.06 o 
  -2   8  19      181.94      195.51      6.65 o 
  -1   8  19      322.80      296.51      4.56 o 
   0   8  19      195.93      209.22      6.09 o 
   1   8  19      330.51      305.19      5.67 o 
   2   8  19      205.96      202.81      9.97 o 
   0   0  20     4691.67     4670.48     25.75 o 
   1   0  20     1738.76     1859.09     27.38 o 
   2   0  20      128.47      125.68      4.38 o 
   3   0  20     2010.08     2005.44     31.57 o 
   4   0  20      278.54      264.68      8.50 o 
   5   0  20      294.78      321.18      7.46 o 
   6   0  20      303.58      341.72     28.80 o 
  -6   1  20      266.85      267.41     18.98 o 
  -5   1  20       14.29       17.74      4.87 o 
  -4   1  20     1121.89     1099.71     76.43 o 
  -3   1  20      736.70      608.02     38.61 o 
  -2   1  20      386.73      396.88      6.91 o 
  -1   1  20      499.12      473.36     10.10 o 
   0   1  20     2058.94     2073.58      9.67 o 
   1   1  20      484.81      464.53      8.86 o 
   2   1  20      417.25      423.60      9.41 o 
   3   1  20      708.76      656.71      8.42 o 
   4   1  20     1088.12     1078.47     16.99 o 
   5   1  20        7.26        8.18      3.85 o 
   6   1  20      260.68      252.89     20.70 o 
  -6   2  20      782.05      750.00      8.86 o 
  -5   2  20      707.96      638.04      9.57 o 
  -4   2  20     1270.24     1202.13     91.11 o 
  -3   2  20     2559.38     2555.80     96.09 o 
  -2   2  20     2873.58     2926.58     34.82 o 
  -1   2  20     1277.53     1236.60     16.52 o 
   0   2  20     4112.92     4187.72     51.78 o 
   1   2  20     1174.02     1202.56     23.88 o 
   2   2  20     2973.02     3003.55     38.85 o 
   3   2  20     2678.84     2669.06     86.66 o 
   4   2  20     1257.09     1196.17     35.33 o 
   5   2  20      661.60      652.64     10.55 o 
   6   2  20      786.27      735.53     13.85 o 
  -6   3  20        4.07        5.99      3.11 o 
  -5   3  20       18.00       15.71      3.82 o 
  -4   3  20      179.44      178.17     14.53 o 
  -3   3  20      182.26      201.92     13.24 o 
  -2   3  20      224.28      234.34      9.65 o 
  -1   3  20     1058.59     1072.35     16.37 o 
   0   3  20      635.98      721.84      8.36 o 
   1   3  20      998.75     1007.82     10.40 o 
   2   3  20      161.57      172.67      5.10 o 
   3   3  20      166.89      192.43      6.01 o 
   4   3  20      154.22      150.74      9.38 o 
   5   3  20       28.36       22.73      2.98 o 
  -6   4  20      142.38      157.55      9.69 o 
  -5   4  20     1040.57     1120.09     75.11 o 
  -4   4  20       77.32       78.72      6.23 o 
  -3   4  20       16.60       18.94      4.67 o 
  -2   4  20      340.59      357.79     16.58 o 
  -1   4  20     1386.98     1394.07     20.49 o 
   0   4  20      242.19      191.99      5.10 o 
   1   4  20     1363.24     1368.04     22.45 o 
   2   4  20      397.28      384.98     24.09 o 
   3   4  20       30.80       29.88      3.89 o 
   4   4  20       40.82       39.41      3.91 o 
   5   4  20     1136.81     1092.09      9.94 o 
  -5   5  20      194.36      218.78      7.75 o 
  -4   5  20      140.85      147.08      6.86 o 
  -3   5  20       12.02       13.55      4.40 o 
  -2   5  20      251.20      228.99      5.82 o 
  -1   5  20     1397.13     1276.94     25.92 o 
   0   5  20      102.63      111.77      5.48 o 
   1   5  20     1460.15     1365.74     16.99 o 
   2   5  20      245.91      223.53      6.62 o 
   3   5  20       16.10       20.49      3.44 o 
   4   5  20      151.50      157.87      4.64 o 
   5   5  20      218.00      211.65      5.54 o 
  -4   6  20      332.59      348.97     19.59 o 
  -3   6  20       53.40       54.65      4.13 o 
  -2   6  20      628.03      618.70     12.52 o 
  -1   6  20       86.96      108.97      4.66 o 
   0   6  20        3.25        5.37      3.70 o 
   1   6  20       96.40      115.12      4.15 o 
   2   6  20      578.82      561.12      9.69 o 
   3   6  20       45.86       40.77      3.11 o 
   4   6  20      306.01      325.05     20.35 o 
  -3   7  20      340.43      357.02     14.68 o 
  -2   7  20      286.99      303.77      9.19 o 
  -1   7  20      604.87      647.81      8.81 o 
   0   7  20      143.89      149.07      5.67 o 
   1   7  20      588.45      640.82     11.08 o 
   2   7  20      295.69      296.95      6.06 o 
   3   7  20      342.84      318.43     24.79 o 
  -1   8  20      284.71      300.19      6.09 o 
   0   8  20      112.77       96.25      4.10 o 
   1   8  20      273.23      292.69      4.88 o 
   2   8  20      129.58      106.90      4.98 o 
   1   0  21     1319.24     1233.04     20.84 o 
   2   0  21     3429.05     3295.85     15.48 o 
   3   0  21       18.49       25.19      3.76 o 
   4   0  21      930.92      881.41     28.25 o 
   5   0  21      298.22      303.92      7.05 o 
   6   0  21       77.71       68.17      5.60 o 
  -6   1  21      181.68      191.49      9.80 o 
  -5   1  21     1179.68     1156.14     14.95 o 
  -4   1  21      725.10      613.13     16.06 o 
  -3   1  21        6.29       10.06      3.79 o 
  -2   1  21     1115.45     1096.26     16.15 o 
  -1   1  21     1916.93     1922.13     32.16 o 
   0   1  21        1.62       10.04      2.18 o 
   1   1  21     1999.17     2081.58     41.63 o 
   2   1  21     1110.31     1080.28     14.43 o 
   3   1  21       10.08       15.39      3.68 o 
   4   1  21      662.41      632.95     12.38 o 
   5   1  21     1216.14     1185.27     21.60 o 
   6   1  21      170.34      189.23     14.71 o 
  -6   2  21      103.96      108.64      6.00 o 
  -5   2  21      187.86      170.30      8.15 o 
  -4   2  21       47.37       57.61      6.66 o 
  -3   2  21       24.90       34.10      3.67 o 
  -2   2  21      785.28      761.66      9.03 o 
  -1   2  21      158.83      152.59      4.55 o 
   0   2  21     1093.88     1068.09     16.09 o 
   1   2  21      206.73      189.33      4.25 o 
   2   2  21      582.06      599.43      9.76 o 
   3   2  21       63.27       57.94      3.28 o 
   4   2  21       82.81       87.02      3.98 o 
   5   2  21      219.87      213.15      4.48 o 
   6   2  21      107.74       81.84      7.75 o 
  -6   3  21      256.19      278.29      8.31 o 
  -5   3  21      389.85      370.90     17.69 o 
  -4   3  21      653.39      674.02     37.21 o 
  -3   3  21      176.58      169.46     10.44 o 
  -2   3  21     1122.05     1133.97     41.33 o 
  -1   3  21     1494.61     1498.79     45.97 o 
   0   3  21     2838.40     2883.96     57.32 o 
   1   3  21     1269.25     1323.30     26.92 o 
   2   3  21     1103.86     1137.52     47.62 o 
   3   3  21      263.66      256.47     13.51 o 
   4   3  21      706.70      658.02      7.83 o 
   5   3  21      404.37      398.59     21.03 o 
  -5   4  21      159.19      156.52      9.69 o 
  -4   4  21       78.33       84.05      6.89 o 
  -3   4  21      575.27      520.92     11.35 o 
  -2   4  21       19.88       19.09      3.47 o 
  -1   4  21      674.40      638.60     16.34 o 
   0   4  21      415.38      448.87      7.78 o 
   1   4  21      531.00      543.35      8.22 o 
   2   4  21       41.54       41.53      4.57 o 
   3   4  21      445.68      445.22     14.38 o 
   4   4  21      115.34      106.56      6.45 o 
   5   4  21      181.11      160.79      4.49 o 
  -5   5  21       96.56       87.51      6.65 o 
  -4   5  21      229.24      235.09      9.85 o 
  -3   5  21      675.40      653.16      8.30 o 
  -2   5  21      221.95      208.48      5.58 o 
  -1   5  21      582.56      570.72      8.10 o 
   0   5  21     1958.99     1954.38     14.15 o 
   1   5  21      553.38      543.54      7.19 o 
   2   5  21      208.06      186.30      6.23 o 
   3   5  21      701.48      669.57     15.79 o 
   4   5  21      254.78      254.90      6.03 o 
   5   5  21       94.53       88.80      4.43 o 
  -4   6  21      143.06      145.22      8.18 o 
  -3   6  21      783.99      805.99     57.60 o 
  -2   6  21      230.30      240.82     12.46 o 
  -1   6  21      857.23      841.36     11.11 o 
   0   6  21      326.73      333.72      7.83 o 
   1   6  21      890.57      838.98      7.88 o 
   2   6  21      231.50      237.27      5.59 o 
   3   6  21      789.48      792.44     29.86 o 
   4   6  21      137.58      135.18     10.58 o 
  -3   7  21      217.21      228.27     21.05 o 
  -2   7  21      316.13      323.58     12.50 o 
  -1   7  21      413.54      463.27     10.78 o 
   0   7  21      687.35      812.61     43.20 o 
   1   7  21      418.42      442.54      9.97 o 
   2   7  21      295.88      295.88     11.85 o 
   3   7  21      213.32      223.62     27.14 o 
  -1   8  21      471.07      516.75      8.31 o 
   0   8  21       20.35       24.13      2.92 o 
   1   8  21      443.61      477.43      7.20 o 
   0   0  22     2715.35     2568.37     30.74 o 
   1   0  22      600.87      592.70     10.98 o 
   2   0  22     1167.76     1166.16     25.98 o 
   3   0  22     2415.34     2378.76     19.43 o 
   4   0  22      638.30      550.01     24.92 o 
   5   0  22        6.52        6.51      3.62 o 
   6   0  22      165.32      149.79      9.98 o 
  -6   1  22      367.87      368.36     26.90 o 
  -5   1  22      125.91      120.31      8.65 o 
  -4   1  22      431.67      391.66     27.69 o 
  -3   1  22      486.47      411.56     18.40 o 
  -2   1  22      585.99      589.17     21.26 o 
  -1   1  22      500.00      445.60      8.50 o 
   0   1  22     4317.33     4169.98     80.23 o 
   1   1  22      530.49      505.12     13.76 o 
   2   1  22      594.24      615.92     10.44 o 
   3   1  22      542.88      504.09      7.55 o 
   4   1  22      453.11      433.15     12.47 o 
   5   1  22      143.38      142.94      6.54 o 
   6   1  22      409.04      413.32     28.10 o 
  -6   2  22      304.99      307.66     15.75 o 
  -5   2  22      188.44      166.02      4.90 o 
  -3   2  22     1899.17     1914.25    119.30 o 
  -2   2  22      806.34      811.12     35.18 o 
  -1   2  22     1431.20     1416.63     33.23 o 
   0   2  22      628.61      574.78      7.63 o 
   1   2  22     1605.44     1649.63     11.67 o 
   2   2  22      736.52      766.69     22.81 o 
   3   2  22     1791.95     1850.74     68.15 o 
   4   2  22       64.55       56.61      3.42 o 
   5   2  22      144.39      128.62      3.72 o 
   6   2  22      276.91      243.93     24.65 o 
  -6   3  22       49.96       53.17      6.09 o 
  -5   3  22      576.87      549.86     32.70 o 
  -4   3  22       57.96       51.73      4.14 o 
  -3   3  22      302.33      299.10     18.54 o 
  -2   3  22      294.69      278.81      6.45 o 
   0   3  22       60.76       82.85      4.78 o 
   1   3  22     1461.53     1448.79     13.19 o 
   2   3  22      313.19      304.04      5.47 o 
   3   3  22      242.54      241.44     12.07 o 
   4   3  22       54.18       48.66      3.81 o 
   5   3  22      536.46      555.36     43.69 o 
  -5   4  22      293.03      303.95     13.81 o 
  -4   4  22      469.14      474.66     11.63 o 
  -3   4  22     1548.12     1526.89     73.94 o 
  -2   4  22      736.90      743.43     24.22 o 
  -1   4  22      231.03      221.43     10.52 o 
   0   4  22        0.34        5.15      2.95 o 
   1   4  22      313.11      322.69      9.61 o 
   2   4  22      721.67      729.46     30.55 o 
   3   4  22     1458.65     1530.18     82.98 o 
   4   4  22      486.28      472.41     11.35 o 
   5   4  22      226.99      207.00      4.49 o 
  -5   5  22      538.24      632.51      8.86 o 
  -4   5  22      164.72      163.81      5.54 o 
  -3   5  22       51.91       48.08      4.23 o 
  -2   5  22      542.40      555.41      9.15 o 
  -1   5  22      462.52      440.91      7.24 o 
   0   5  22       29.11       31.63      3.19 o 
   1   5  22      373.68      383.11     13.41 o 
   2   5  22      608.74      600.92      8.98 o 
   3   5  22       48.41       46.87      3.14 o 
   4   5  22      143.12      149.37      6.49 o 
   5   5  22      495.38      532.82      7.20 o 
  -3   6  22      230.11      245.65     17.45 o 
  -2   6  22      847.10      849.16     13.82 o 
  -1   6  22      230.43      249.89      5.42 o 
   0   6  22      136.83      121.07      4.58 o 
   1   6  22      232.20      247.23      5.76 o 
   2   6  22      867.23      843.04     19.99 o 
   3   6  22      220.37      226.75      9.02 o 
   4   6  22      246.91      242.22      6.09 o 
  -2   7  22      194.20      230.79      8.05 o 
  -1   7  22      744.81      874.20     11.08 o 
   0   7  22      336.96      392.54     10.52 o 
   1   7  22      802.07      856.83     12.18 o 
   2   7  22      191.44      184.88     12.31 o 
   1   0  23      554.54      481.98      6.11 o 
   2   0  23     1675.54     1654.16     12.02 o 
   3   0  23      136.70      133.28      4.91 o 
   4   0  23      613.48      563.66     10.66 o 
   5   0  23      577.80      578.22      8.31 o 
   6   0  23       42.19       38.17      4.21 o 
  -6   1  23       43.45       43.38      6.31 o 
  -5   1  23      759.63      809.94     17.17 o 
  -4   1  23      319.91      307.39     13.05 o 
  -3   1  23      442.01      407.65      9.01 o 
  -2   1  23     1715.82     1607.52     48.37 o 
  -1   1  23     2569.60     2516.75     44.61 o 
   0   1  23      587.35      618.89     18.65 o 
   1   1  23     2507.47     2586.73     61.84 o 
   2   1  23     1644.77     1546.29     38.61 o 
   3   1  23      437.43      435.14      6.85 o 
   4   1  23      361.14      343.11      8.83 o 
   5   1  23      738.46      828.96      9.94 o 
   6   1  23       35.68       32.84      4.71 o 
  -6   2  23      121.15      147.88      7.20 o 
  -5   2  23        0.65        0.40      3.57 o 
  -4   2  23      197.50      190.06     11.08 o 
  -3   2  23     1336.57     1446.47     64.93 o 
  -2   2  23      463.04      472.47      8.48 o 
  -1   2  23     1081.04     1013.65     25.20 o 
   0   2  23      719.33      700.64      8.31 o 
   1   2  23     1074.77     1047.91     12.23 o 
   2   2  23      552.44      572.68     14.62 o 
   3   2  23     1409.77     1582.26     54.15 o 
   4   2  23      252.84      240.38      6.08 o 
   5   2  23        1.16        3.08      2.51 o 
  -5   3  23     1097.20     1014.47     67.63 o 
  -4   3  23      320.62      333.58     17.72 o 
  -3   3  23       33.38       39.90      4.53 o 
  -2   3  23      759.79      769.29     21.02 o 
  -1   3  23     2112.57     1996.98     46.80 o 
   0   3  23     2061.17     1922.50     36.83 o 
   1   3  23     2042.08     1998.08     29.98 o 
   2   3  23      875.50      860.18     14.31 o 
   3   3  23       59.20       62.65      3.51 o 
   4   3  23      316.91      308.75      6.62 o 
   5   3  23     1128.97     1154.25     93.34 o 
  -5   4  23      139.67      131.77      4.88 o 
  -4   4  23      139.22      138.86      5.99 o 
  -3   4  23     1714.82     1751.33    131.20 o 
  -2   4  23      143.05      161.51     10.00 o 
  -1   4  23     1698.55     1614.26     92.50 o 
   0   4  23       19.39       22.24      3.21 o 
   1   4  23     1663.53     1671.86     34.94 o 
   2   4  23      153.65      166.78      5.10 o 
   3   4  23     1717.36     1751.64     79.94 o 
   4   4  23      142.60      136.35      4.88 o 
   5   4  23      122.74      109.18      3.52 o 
  -4   5  23      345.62      339.73     19.89 o 
  -3   5  23       66.51       65.03      4.36 o 
  -2   5  23      184.85      180.17      4.96 o 
  -1   5  23        5.45        2.93      3.70 o 
   0   5  23     1118.55     1151.87     17.11 o 
   1   5  23        1.35       -1.17      2.74 o 
   2   5  23      206.96      205.46      4.27 o 
   3   5  23       59.35       65.87      3.84 o 
   4   5  23      303.21      323.61     26.41 o 
  -3   6  23     1051.15     1130.43     75.05 o 
  -2   6  23       83.37       81.89      5.63 o 
  -1   6  23      180.25      184.02      4.78 o 
   0   6  23      611.97      624.76     33.79 o 
   1   6  23      166.87      170.36     12.80 o 
   2   6  23       77.68       73.45      2.93 o 
   3   6  23      997.04     1025.89     74.70 o 
  -2   7  23      156.68      169.64      6.65 o 
  -1   7  23      207.50      234.10      4.88 o 
   0   7  23      772.56      792.56      7.80 o 
   2   7  23      171.00      173.71      9.69 o 
   0   0  24     2925.34     2863.02     18.53 o 
   1   0  24     1019.54      978.07     21.82 o 
   2   0  24       47.94       48.23      3.60 o 
   3   0  24     1234.20     1180.10     19.36 o 
   4   0  24      218.83      224.88      6.65 o 
   5   0  24      115.99      102.45      6.65 o 
   6   0  24      360.99      334.62      6.52 o 
  -5   1  24       70.28       75.59      6.23 o 
  -4   1  24      194.53      163.92      7.24 o 
  -3   1  24      484.17      462.22      7.70 o 
  -2   1  24      332.56      347.10      7.51 o 
  -1   1  24      273.19      238.96      9.43 o 
   0   1  24      789.86      863.83     18.42 o 
   1   1  24      264.55      233.89      4.97 o 
   2   1  24      285.96      297.37      5.18 o 
   3   1  24      472.88      444.02      9.67 o 
   4   1  24      269.01      249.12      4.21 o 
   5   1  24       57.83       66.22      3.83 o 
  -5   2  24      214.41      211.10      8.02 o 
  -4   2  24      701.47      694.90     32.12 o 
  -3   2  24     2687.83     2697.25    106.41 o 
  -2   2  24      313.31      330.10      8.22 o 
  -1   2  24     1238.98     1132.03     12.72 o 
   0   2  24      174.00      194.93      5.54 o 
   1   2  24     1215.83     1170.09      9.20 o 
   2   2  24      270.07      294.01      6.93 o 
   3   2  24     2715.20     2782.76    100.21 o 
   4   2  24      722.27      741.60     20.16 o 
   5   2  24      237.22      235.67     10.79 o 
  -5   3  24      740.91      767.74     10.46 o 
  -3   3  24      107.99      112.26      5.57 o 
  -2   3  24      280.74      295.03      7.92 o 
  -1   3  24     2335.84     2225.60    134.59 o 
   0   3  24     1060.75      953.78     14.12 o 
   1   3  24     2296.35     2267.85     29.98 o 
   2   3  24      345.35      358.47      8.91 o 
   3   3  24      120.16      122.92      5.68 o 
   4   3  24      668.84      670.49      8.59 o 
   5   3  24      755.62      758.05     10.80 o 
  -5   4  24      244.54      275.82      6.65 o 
  -4   4  24      545.58      563.48     17.17 o 
  -3   4  24      542.04      533.37     20.49 o 
  -2   4  24     2208.53     2282.63     85.08 o 
  -1   4  24      863.32      858.02     11.36 o 
   0   4  24      182.95      196.91      4.61 o 
   1   4  24      900.59      903.57      9.03 o 
   2   4  24     2202.49     2321.15     93.82 o 
   3   4  24      533.11      511.38      8.20 o 
   4   4  24      568.36      556.96      7.24 o 
  -4   5  24       46.36       55.94      5.54 o 
  -3   5  24      327.79      328.30     11.91 o 
  -2   5  24      227.10      239.06      5.96 o 
  -1   5  24     1463.40     1509.08     11.54 o 
   0   5  24        2.13        9.00      3.62 o 
   1   5  24     1513.79     1522.67     12.16 o 
   2   5  24      203.27      220.65      9.05 o 
   3   5  24      338.77      322.63      5.16 o 
   4   5  24       58.82       65.48      3.88 o 
  -3   6  24       19.27       22.92      3.31 o 
  -2   6  24      669.45      659.65     20.50 o 
  -1   6  24      432.83      447.51      9.79 o 
   0   6  24       95.21       83.39      4.38 o 
   1   6  24      428.94      448.63     10.52 o 
   2   6  24      647.34      600.27     29.34 o 
   3   6  24       22.46       27.53      2.52 o 
  -1   7  24       58.61       43.84      2.40 o 
   0   7  24      127.87      117.42      5.54 o 
   1   7  24       40.91       34.89      3.88 o 
   1   0  25      158.72      147.69      5.50 o 
   2   0  25      388.03      378.60      6.70 o 
   3   0  25       55.52       51.39      4.48 o 
   4   0  25       54.53       50.69      3.57 o 
   5   0  25      167.64      154.35      5.02 o 
  -5   1  25      833.50      806.14     14.15 o 
  -4   1  25      192.01      180.71      7.24 o 
  -3   1  25       94.54       85.39      4.63 o 
  -2   1  25      693.51      682.42     13.45 o 
  -1   1  25     2371.62     2265.99     71.10 o 
   0   1  25      651.64      562.40     20.13 o 
   1   1  25     2439.19     2407.74     54.64 o 
   2   1  25      823.85      780.08     16.14 o 
   3   1  25       86.80       75.50      3.23 o 
   4   1  25      179.70      174.31      3.70 o 
   5   1  25      807.25      807.48     39.88 o 
  -5   2  25      320.31      295.37     11.79 o 
  -4   2  25      560.63      561.02     11.35 o 
  -3   2  25      154.66      175.57      5.87 o 
  -2   2  25     1594.26     1636.83     36.46 o 
  -1   2  25     1062.35     1013.57     17.17 o 
   0   2  25       81.60       60.75      4.13 o 
   1   2  25     1121.43     1073.85      8.72 o 
   2   2  25     1605.46     1631.64     27.69 o 
   3   2  25      143.35      161.16      8.36 o 
   4   2  25      536.78      544.92      6.91 o 
   5   2  25      312.24      303.47     25.58 o 
  -5   3  25      363.80      369.98      9.42 o 
  -4   3  25      643.04      624.20     13.29 o 
  -3   3  25      428.42      449.18     25.46 o 
  -2   3  25      124.82      120.46      4.20 o 
  -1   3  25     1453.78     1341.42     37.66 o 
   0   3  25     1862.46     1768.68     40.16 o 
   1   3  25     1418.31     1340.76      9.40 o 
   2   3  25       98.87       91.35      4.32 o 
   3   3  25      414.04      443.16     23.02 o 
   4   3  25      583.27      605.93     11.08 o 
   5   3  25      378.99      379.95      6.65 o 
  -4   4  25      151.57      152.43      5.90 o 
  -3   4  25     1691.35     1756.59    164.30 o 
  -2   4  25       16.93       22.45      3.99 o 
  -1   4  25      521.62      519.09     17.33 o 
   0   4  25      708.87      709.74      8.07 o 
   1   4  25      584.01      587.40     10.15 o 
   2   4  25       21.59       24.84      2.97 o 
   3   4  25     1714.60     1776.43     98.35 o 
   4   4  25      161.33      156.12      6.37 o 
  -3   5  25      127.83      135.31      9.14 o 
  -2   5  25      246.47      244.57      9.20 o 
  -1   5  25      228.92      261.49      5.44 o 
   0   5  25     1514.48     1591.77     12.85 o 
   1   5  25      229.50      238.25      4.60 o 
   2   5  25      236.36      252.52     13.51 o 
   3   5  25      122.25      123.60      4.10 o 
   4   5  25      391.81      398.93      5.54 o 
  -2   6  25       66.81       72.34      7.48 o 
  -1   6  25      337.26      343.84      5.00 o 
   0   6  25      217.46      224.52      6.31 o 
   1   6  25      310.77      348.03     32.12 o 
   2   6  25       83.87       81.71      7.89 o 
   0   0  26      580.72      449.52      8.98 o 
   1   0  26      627.58      578.92      9.07 o 
   2   0  26        2.23        4.78      3.34 o 
   3   0  26     2150.40     2034.67     13.63 o 
   4   0  26        2.91        6.92      2.85 o 
   5   0  26       52.06       45.56      3.49 o 
  -5   1  26       22.89       23.53      2.86 o 
  -4   1  26      958.06      888.56     19.66 o 
  -3   1  26      399.03      394.35     13.29 o 
  -2   1  26      139.66      130.53      8.53 o 
  -1   1  26      379.51      361.87      7.35 o 
   0   1  26     2310.58     2229.90     68.35 o 
   1   1  26      315.51      318.48     10.72 o 
   2   1  26      170.69      157.98      4.53 o 
   3   1  26      393.70      397.19      5.84 o 
   4   1  26      907.43      906.70     10.38 o 
   5   1  26       27.68       41.08      4.39 o 
  -5   2  26       47.56       48.60      6.04 o 
  -4   2  26      275.23      271.27      7.60 o 
  -3   2  26      672.92      683.90     20.79 o 
  -2   2  26     1571.16     1512.96     14.47 o 
  -1   2  26      574.26      563.83     13.29 o 
   0   2  26      280.74      295.18      8.62 o 
   1   2  26      603.10      590.34      6.63 o 
   2   2  26     1491.38     1522.68     11.99 o 
   3   2  26      706.57      708.56     13.67 o 
   4   2  26      306.46      306.02      5.18 o 
   5   2  26       44.91       50.81     10.52 o 
  -4   3  26      225.29      242.00     27.69 o 
  -3   3  26      246.30      241.05     16.35 o 
  -2   3  26      497.67      551.17     25.31 o 
  -1   3  26     1239.44     1278.87     18.28 o 
   0   3  26      249.38      244.14      7.05 o 
   1   3  26     1283.77     1299.03     12.57 o 
   2   3  26      499.80      506.22      7.99 o 
   3   3  26      268.21      258.93     11.11 o 
   4   3  26      225.89      229.17     11.59 o 
  -4   4  26      415.80      412.36     39.49 o 
  -3   4  26      331.02      332.43     21.58 o 
  -2   4  26     1084.42     1137.44     25.08 o 
  -1   4  26      290.70      282.71      5.76 o 
   0   4  26       44.36       44.11      3.94 o 
   1   4  26      286.19      291.65      5.05 o 
   2   4  26     1102.85     1134.74     29.34 o 
   3   4  26      325.00      320.53     11.45 o 
   4   4  26      432.00      472.11     43.00 o 
  -3   5  26       46.35       49.16      3.71 o 
  -2   5  26      155.85      178.50      3.99 o 
  -1   5  26     1268.42     1311.69     13.15 o 
   0   5  26       16.44       20.87      3.40 o 
   1   5  26     1222.79     1274.44     16.62 o 
   2   5  26      156.78      175.79      9.51 o 
   3   5  26       37.35       41.83      3.13 o 
  -2   6  26      541.47      566.64     18.28 o 
  -1   6  26        2.82        3.56      2.33 o 
   0   6  26        0.29       -2.03      2.92 o 
   1   6  26        0.18        1.38      3.13 o 
   1   0  27      247.06      242.62      4.38 o 
   2   0  27     3562.69     3173.74     34.54 o 
   3   0  27        2.32        8.16      3.14 o 
   4   0  27     1091.93     1067.56     35.72 o 
   5   0  27       29.50       31.47      3.34 o 
  -5   1  27      558.39      590.94     24.65 o 
  -4   1  27       51.61       54.77      4.98 o 
  -3   1  27       14.40       14.08      3.99 o 
  -2   1  27       13.74       21.76      3.09 o 
  -1   1  27     1213.22     1171.94     42.04 o 
   0   1  27      754.66      766.74     22.54 o 
   1   1  27     1133.95     1148.30     25.58 o 
   2   1  27        7.81       11.78      3.09 o 
   3   1  27       18.21       15.90      2.95 o 
   4   1  27       33.30       35.84      2.84 o 
  -4   2  27      825.26      851.12     27.06 o 
  -3   2  27      568.48      564.16      9.59 o 
  -2   2  27     1407.52     1401.95     37.65 o 
  -1   2  27       66.39       65.08      4.16 o 
   0   2  27      438.87      456.94      6.82 o 
   1   2  27       74.44       78.80      3.58 o 
   2   2  27     1425.65     1413.88     18.32 o 
   3   2  27      558.39      561.49      6.36 o 
   4   2  27      809.71      818.40     11.91 o 
  -4   3  27      670.66      677.66     51.89 o 
  -3   3  27      140.67      145.03      9.12 o 
  -2   3  27       80.22       94.12      4.13 o 
  -1   3  27     1531.94     1493.00     54.39 o 
   0   3  27      439.17      432.35      8.22 o 
   1   3  27     1519.63     1547.78     29.18 o 
   2   3  27      102.86      112.60      3.45 o 
   3   3  27      138.55      149.83      8.63 o 
   4   3  27      641.31      658.64     26.74 o 
  -3   4  27      802.15      825.33     36.28 o 
  -2   4  27      254.70      263.46      9.75 o 
  -1   4  27      919.26      944.93     21.01 o 
   0   4  27      136.03      138.32      5.67 o 
   1   4  27      942.00      954.83     29.76 o 
   2   4  27      240.00      258.24      9.31 o 
   3   4  27      828.70      825.05     21.88 o 
  -3   5  27       20.79       23.82      4.43 o 
  -2   5  27      159.63      144.00      6.65 o 
  -1   5  27       13.29       15.40      3.08 o 
   0   5  27     1356.82     1441.24     36.28 o 
   1   5  27        6.41        5.90      3.31 o 
   2   5  27      191.71      153.42      4.98 o 
  -1   6  27      351.46      408.75      7.20 o 
   0   6  27       97.95      110.99      3.31 o 
   1   6  27      396.18      449.18      7.20 o 
   0   0  28      373.45      352.46     26.31 o 
   1   0  28     1003.69      917.88      9.80 o 
   2   0  28       16.83       19.13      3.21 o 
   3   0  28     1634.86     1571.00     14.08 o 
   4   0  28       15.41       16.00      3.34 o 
  -4   1  28     1218.30     1221.70     11.16 o 
  -3   1  28      100.36      104.45      7.13 o 
  -2   1  28      450.20      423.00     14.97 o 
  -1   1  28       49.73       57.66      5.73 o 
   0   1  28     3301.82     2895.14     19.36 o 
   1   1  28       67.26       68.13      3.91 o 
   2   1  28      456.38      418.75     10.63 o 
   3   1  28       91.38       96.06      3.63 o 
   4   1  28     1209.20     1206.87     14.40 o 
  -4   2  28      332.18      386.04      8.86 o 
  -3   2  28     1479.78     1411.92     82.01 o 
  -2   2  28     1078.95     1049.45     35.66 o 
  -1   2  28      511.47      510.38     23.56 o 
   0   2  28       46.29       44.70      3.72 o 
   1   2  28      539.05      560.44      9.03 o 
   2   2  28     1145.43     1156.10     14.36 o 
   3   2  28     1397.54     1451.77     20.52 o 
   4   2  28      362.88      393.11      6.12 o 
  -4   3  28      131.22      167.82      6.09 o 
  -3   3  28      145.35      136.65      6.48 o 
  -2   3  28       78.58       80.50      3.84 o 
   0   3  28     1091.68     1116.85     21.05 o 
   1   3  28     1108.42     1147.28      9.10 o 
   2   3  28       65.21       69.97      3.49 o 
   3   3  28      150.01      153.27      7.20 o 
   4   3  28      144.33      159.25      8.31 o 
  -3   4  28      146.34      138.37      8.86 o 
  -2   4  28     1358.03     1401.78     19.96 o 
  -1   4  28      118.44      112.83      7.11 o 
   0   4  28       10.25       12.18      3.92 o 
   1   4  28      133.95      145.59     12.18 o 
   2   4  28     1253.18     1393.95     24.37 o 
   3   4  28      162.11      147.33      4.98 o 
  -2   5  28      182.26      199.47      4.31 o 
  -1   5  28     2147.36     2376.66     32.64 o 
   0   5  28      100.96      111.55      4.98 o 
   1   5  28     2179.14     2428.14     18.28 o 
   1   0  29      269.76      257.09      7.55 o 
   2   0  29     3167.38     2961.93     90.83 o 
   3   0  29       32.27       40.92      3.77 o 
   4   0  29     1073.16     1101.16     20.49 o 
  -4   1  29      265.17      238.31     14.79 o 
  -3   1  29      148.11      133.13      8.14 o 
  -2   1  29      255.62      233.69     19.75 o 
  -1   1  29     1939.80     1914.28     15.04 o 
   0   1  29      160.74      166.15      4.78 o 
   1   1  29     1926.24     1889.88     22.09 o 
   2   1  29      265.16      253.25      4.05 o 
   3   1  29      167.37      157.48      3.63 o 
   4   1  29      248.90      242.07     17.37 o 
  -4   2  29      365.41      390.47      7.75 o 
  -3   2  29      571.73      526.15     36.55 o 
  -2   2  29     1685.42     1720.02     66.59 o 
  -1   2  29      662.68      664.49     24.37 o 
   0   2  29      319.66      320.27      5.52 o 
   1   2  29      637.92      666.13      7.04 o 
   2   2  29     1612.88     1669.11     21.17 o 
   3   2  29      532.59      548.61      7.84 o 
   4   2  29      375.39      409.31      8.86 o 
  -3   3  29      100.42      103.65      4.10 o 
  -2   3  29      156.62      170.78      8.40 o 
  -1   3  29      508.77      542.45      6.28 o 
   0   3  29     2724.09     2764.19     17.03 o 
   1   3  29      506.72      519.42      7.73 o 
   2   3  29      171.94      186.80      4.67 o 
   3   3  29      101.39      105.31      6.90 o 
  -2   4  29      146.16      149.44      3.55 o 
  -1   4  29      434.38      498.99      5.87 o 
   0   4  29      356.06      372.77      6.66 o 
   1   4  29      414.26      492.65     15.51 o 
   2   4  29      126.49      146.85      3.92 o 
  -1   5  29      187.22      201.05      6.09 o 
   0   5  29      865.93      968.01     19.94 o 
   1   5  29      192.83      215.45      6.09 o 
   0   0  30      282.30      263.64      8.86 o 
   1   0  30      574.47      570.90     32.12 o 
   2   0  30      130.84      136.63      4.79 o 
   3   0  30     1538.56     1582.80     21.88 o 
  -3   1  30       68.32       64.79      5.48 o 
  -2   1  30      633.09      607.57     14.12 o 
  -1   1  30      414.96      394.14     19.39 o 
   0   1  30     3248.60     3136.69     26.03 o 
   1   1  30      401.87      384.91      6.91 o 
   2   1  30      659.76      643.22     13.93 o 
   3   1  30       75.92       73.13      3.39 o 
  -3   2  30      943.79      968.15     12.18 o 
  -2   2  30      490.94      523.40      9.42 o 
  -1   2  30      662.12      627.03     29.10 o 
   0   2  30      501.22      500.29      8.02 o 
   1   2  30      634.59      617.29     13.29 o 
   2   2  30      486.96      524.45      7.98 o 
   3   2  30      972.43      982.23     10.80 o 
  -3   3  30      242.77      254.78      6.65 o 
  -2   3  30      288.77      308.24      8.29 o 
  -1   3  30      955.23     1061.69      9.15 o 
   0   3  30      812.85      815.58      9.20 o 
   1   3  30      963.75     1078.34     10.25 o 
   2   3  30      297.29      308.53     12.02 o 
   3   3  30      263.10      280.81      7.20 o 
  -1   4  30      439.73      565.49      8.86 o 
   0   4  30      144.41      164.23      4.49 o 
   1   4  30      435.15      550.38     11.63 o 
   1   0  31       63.86       69.95      3.34 o 
   2   0  31     1192.63     1107.53     29.63 o 
   3   0  31        9.10       13.38      2.58 o 
  -3   1  31       13.77       16.62      4.43 o 
  -2   1  31      131.98      119.46      6.09 o 
  -1   1  31     1248.05     1266.99     28.91 o 
   0   1  31      265.81      278.83      7.75 o 
   1   1  31     1195.73     1268.11     33.51 o 
   2   1  31      117.65      117.05      3.62 o 
   3   1  31       20.04       26.37      3.06 o 
  -2   2  31      538.34      566.91     12.18 o 
  -1   2  31       32.91       26.73      3.82 o 
   0   2  31      135.14      153.54      4.88 o 
   1   2  31       48.48       51.66      3.92 o 
   2   2  31      532.47      574.46      7.48 o 
  -1   3  31      324.16      398.23      8.31 o 
   0   3  31     1637.88     1841.67     34.89 o 
   1   3  31      363.08      408.38      8.31 o 
   2   3  31      563.71      599.26     15.23 o 
   0   4  31      149.22      161.49      3.92 o 
   0   0  32       27.34       17.72      4.43 o 
   1   0  32      598.66      620.73     23.26 o 
   2   0  32       67.02       85.58      9.69 o 
  -2   1  32      290.76      302.32     21.05 o 
  -1   1  32      349.20      425.92      8.31 o 
   0   1  32     1844.61     1921.71     22.15 o 
   1   1  32      361.52      417.11      6.06 o 
   2   1  32      309.70      305.44     22.43 o 
  -2   2  32      386.75      394.90      7.75 o 
  -1   2  32      391.27      450.84      8.31 o 
   0   2  32       86.61      111.33      5.54 o 
   1   2  32      441.86      474.66      8.86 o 
   2   2  32      378.24      405.43      7.20 o 
   0   3  32      513.10      579.27     10.80 o 
   1   3  32      224.22      250.35      6.09 o 
   1   0  33        9.17       11.37      2.92 o 
  -1   1  33      836.79      839.10     11.08 o 
   0   1  33        0.78        7.02      2.92 o 
   1   1  33      845.14      922.18     10.52 o 
  -1   2  33      607.95      524.51      8.31 o 
   0   2  33       62.93       62.59      9.97 o 
   1   2  33      664.01      760.45      8.86 o 
                                                 
